# Supplementary material for: Elucidating SNP-based genetic diversity and population structure of advanced breeding lines of bread wheat (Triticum aestivum L.)
Source: PeerJ. 2021 Jun 22;9:e11593. doi: 10.7717/peerj.11593 (PMC8231316; doi:10.7717/peerj.11593)
Supplement: Supplemental Information 6 [file peerj-09-11593-s006.txt]

rs	alleles	chrom	pos	strand	assembly	center	protLSID	assayLSID	panelLSID	QCcode	GID304660	GID6175067	GID6341870	GID7310216	GID7310280	GID7310282	GID7310423	GID7310704	GID7310723	GID7310785	GID7310807	GID7310835	GID7310893	GID7310905	GID7311040	GID7311077	GID7311612	GID7311894	GID7311895	GID7312223	GID7312360	GID7312378	GID7312934	GID7312955	GID7313028	GID7313031	GID7313048	GID7313392	GID7313462	GID7313724	GID7313804	GID7313806	GID7395694	GID7395822	GID7395899	GID7396039	GID7396104	GID7396133	GID7396143
S1A_1145442	A/G	1A	1145442	+	NA	NA	NA	NA	NA	NA	A	A	A	A	A	A	A	A	A	A	A	A	A	A	A	A	A	A	A	A	A	A	A	A	A	A	A	A	A	A	A	A	A	A	A	A	G	A	A
S1A_1158042	T/C	1A	1158042	+	NA	NA	NA	NA	NA	NA	T	T	T	T	T	T	T	T	T	T	T	T	T	T	T	T	T	T	T	T	T	T	T	T	T	T	T	T	T	T	T	T	T	T	T	T	C	T	T
S1A_1158055	G/T	1A	1158055	+	NA	NA	NA	NA	NA	NA	G	G	G	G	G	G	G	G	G	G	G	G	G	G	G	G	G	G	G	G	G	G	G	G	G	G	G	G	G	G	G	G	G	G	G	G	G	G	G
S1A_1238021	T/C	1A	1238021	+	NA	NA	NA	NA	NA	NA	T	T	T	T	T	T	T	T	T	T	T	T	T	T	T	T	T	T	T	T	T	T	T	T	T	T	T	T	T	T	T	T	T	T	T	T	T	T	T
S1A_1238114	G/A	1A	1238114	+	NA	NA	NA	NA	NA	NA	G	G	G	G	G	G	G	G	G	G	G	G	G	G	G	G	G	G	G	G	G	G	G	G	G	G	G	G	G	G	G	G	G	G	G	G	G	G	G
S1A_1588248	G/A	1A	1588248	+	NA	NA	NA	NA	NA	NA	R	G	G	G	G	G	G	G	G	G	R	A	A	G	G	G	A	G	G	G	A	G	A	G	G	G	G	G	G	G	G	G	G	G	G	G	G	G	G
S1A_1698908	G/T	1A	1698908	+	NA	NA	NA	NA	NA	NA	G	G	G	G	G	G	G	G	G	G	G	G	G	G	G	G	G	G	G	G	G	G	G	G	G	G	G	G	G	G	G	G	G	G	G	G	G	G	G
S1A_1846791	G/A	1A	1846791	+	NA	NA	NA	NA	NA	NA	G	G	G	G	G	G	G	G	G	G	G	G	G	G	G	G	G	G	G	G	G	G	G	G	G	G	G	G	G	G	G	G	G	G	G	G	G	G	G
S1A_1846793	C/G	1A	1846793	+	NA	NA	NA	NA	NA	NA	S	C	C	C	C	C	C	C	C	C	S	G	G	C	C	C	G	C	C	C	G	C	G	C	C	C	C	C	C	C	C	C	C	C	C	C	C	C	C
S1A_1989314	C/G	1A	1989314	+	NA	NA	NA	NA	NA	NA	S	C	C	C	C	C	C	C	C	C	S	G	G	C	C	C	G	C	C	C	G	C	G	C	C	C	C	C	C	C	C	C	C	C	C	C	C	C	C
S1A_2075567	C/A	1A	2075567	+	NA	NA	NA	NA	NA	NA	M	C	C	C	C	C	C	C	C	C	M	A	A	C	C	C	A	C	C	C	A	C	A	C	C	C	C	C	C	C	C	C	C	C	C	C	C	C	C
S1A_2185113	A/G	1A	2185113	+	NA	NA	NA	NA	NA	NA	A	A	A	A	A	A	A	A	A	A	A	A	A	A	A	A	A	A	A	A	A	A	A	A	A	A	A	A	A	A	A	A	A	A	A	A	A	A	A
S1A_2276934	A/C	1A	2276934	+	NA	NA	NA	NA	NA	NA	M	A	A	A	A	A	A	A	A	A	M	C	C	A	A	A	C	A	A	A	C	A	C	A	A	A	A	A	A	A	A	A	A	A	A	A	A	A	A
S1A_3218479	T/G	1A	3218479	+	NA	NA	NA	NA	NA	NA	T	T	T	T	T	T	T	T	T	T	T	T	T	T	T	T	T	T	T	T	T	T	T	T	T	T	T	T	T	T	T	T	K	T	T	T	T	T	T
S1A_3452684	C/T	1A	3452684	+	NA	NA	NA	NA	NA	NA	C	C	C	C	C	C	C	C	C	C	C	C	C	C	C	C	C	C	C	C	C	C	C	C	C	C	C	C	C	C	C	C	C	C	C	C	C	C	C
S1A_3469197	A/C	1A	3469197	+	NA	NA	NA	NA	NA	NA	M	A	A	A	A	A	A	A	A	A	A	C	A	A	A	A	C	A	A	A	C	A	C	A	A	A	A	A	A	A	A	A	A	A	A	A	A	A	A
S1A_3517435	C/G	1A	3517435	+	NA	NA	NA	NA	NA	NA	G	G	C	C	G	C	C	C	C	C	C	G	C	C	G	C	G	C	C	C	G	C	G	C	C	C	G	G	C	G	C	G	G	C	C	C	C	G	C
S1A_3613321	C/T	1A	3613321	+	NA	NA	NA	NA	NA	NA	T	T	C	C	T	C	C	C	C	C	C	T	C	C	T	C	T	C	C	C	T	C	T	C	C	C	T	T	C	T	C	T	T	C	C	C	T	T	C
S1A_3613616	T/C	1A	3613616	+	NA	NA	NA	NA	NA	NA	C	C	T	T	C	T	T	T	T	T	T	C	T	T	C	T	C	T	T	T	C	T	C	T	T	T	C	C	T	C	T	C	C	T	T	T	C	C	T
S1A_3618173	A/T	1A	3618173	+	NA	NA	NA	NA	NA	NA	T	T	A	A	T	A	A	A	A	A	A	T	A	A	T	A	T	A	A	A	T	A	T	A	A	A	T	T	A	T	A	T	T	A	A	A	T	T	A
S1A_3776843	A/G	1A	3776843	+	NA	NA	NA	NA	NA	NA	G	G	A	A	G	A	A	A	A	A	A	G	A	A	G	A	G	A	A	A	G	A	G	A	A	A	G	G	A	G	A	G	G	A	A	A	G	G	A
S1A_3878168	G/T	1A	3878168	+	NA	NA	NA	NA	NA	NA	T	T	G	G	T	G	G	G	G	G	G	T	G	G	T	G	T	G	G	G	T	G	T	G	G	G	T	T	G	T	G	T	T	G	G	G	T	T	G
S1A_3943497	A/G	1A	3943497	+	NA	NA	NA	NA	NA	NA	G	G	A	A	G	A	A	A	A	A	A	G	A	A	G	A	G	A	A	A	G	A	G	A	A	A	G	G	A	G	A	G	G	A	A	A	G	G	A
S1A_4159194	A/G	1A	4159194	+	NA	NA	NA	NA	NA	NA	A	A	A	A	A	A	A	A	A	A	A	A	A	A	A	A	A	A	A	A	A	A	A	A	A	A	A	A	A	A	A	A	A	A	A	A	A	A	A
S1A_4206845	C/T	1A	4206845	+	NA	NA	NA	NA	NA	NA	C	C	C	C	C	C	C	C	C	C	C	C	C	C	C	C	C	C	C	C	C	C	C	C	C	C	C	C	C	C	C	C	C	C	C	C	C	C	C
S1A_4227065	T/C	1A	4227065	+	NA	NA	NA	NA	NA	NA	C	C	T	T	C	T	T	T	T	T	T	C	T	T	C	T	C	T	T	T	C	T	C	T	T	T	C	C	T	C	T	C	C	T	T	T	C	C	T
S1A_4260312	T/C	1A	4260312	+	NA	NA	NA	NA	NA	NA	C	C	T	T	C	T	T	T	T	T	T	C	T	T	C	T	C	T	T	T	C	T	C	T	T	T	C	C	T	C	T	C	C	T	T	T	C	C	T
S1A_4363168	G/A	1A	4363168	+	NA	NA	NA	NA	NA	NA	G	R	G	G	G	G	G	G	G	G	G	G	G	G	G	G	G	G	G	G	G	G	G	G	G	G	G	A	G	G	G	G	G	G	G	G	R	R	G
S1A_4697598	A/T	1A	4697598	+	NA	NA	NA	NA	NA	NA	T	T	A	A	T	A	A	A	A	A	A	T	A	A	T	A	T	A	A	A	T	A	T	A	A	A	T	T	A	T	A	T	T	A	A	A	T	T	A
S1A_4870377	A/G	1A	4870377	+	NA	NA	NA	NA	NA	NA	G	G	A	A	G	A	A	A	A	A	A	G	A	A	G	A	G	A	A	A	G	A	G	A	A	A	G	G	A	G	A	G	G	A	A	A	G	G	A
S1A_5326149	A/G	1A	5326149	+	NA	NA	NA	NA	NA	NA	G	G	A	A	G	A	A	A	A	A	A	G	A	A	G	A	G	A	A	A	G	A	G	A	A	A	G	G	A	G	A	G	G	A	A	A	G	G	A
S1A_6370170	C/T	1A	6370170	+	NA	NA	NA	NA	NA	NA	T	T	C	C	T	C	C	C	C	C	C	T	C	C	T	C	T	C	C	C	T	C	T	C	C	C	T	T	C	T	C	T	T	C	C	C	T	T	C
S1A_6394480	C/A	1A	6394480	+	NA	NA	NA	NA	NA	NA	C	C	C	C	C	C	C	C	C	C	C	C	C	C	C	C	C	C	C	C	C	C	C	C	C	C	C	C	C	C	C	C	C	C	C	C	C	C	C
S1A_6424350	G/C	1A	6424350	+	NA	NA	NA	NA	NA	NA	G	G	G	G	G	G	G	G	G	G	G	G	G	G	G	G	G	G	G	G	G	G	G	G	G	G	G	G	G	G	G	G	G	G	G	G	G	G	G
S1A_6632531	T/G	1A	6632531	+	NA	NA	NA	NA	NA	NA	T	T	T	T	T	T	T	T	T	T	T	T	T	T	T	T	T	T	T	T	T	T	T	T	T	T	T	T	T	T	T	T	T	T	T	T	T	T	T
S1A_6669808	G/A	1A	6669808	+	NA	NA	NA	NA	NA	NA	A	A	G	G	A	G	G	G	G	G	G	A	G	G	A	G	A	G	G	G	A	G	A	G	G	G	A	A	G	A	G	A	A	G	G	G	A	A	G
S1A_7214024	G/A	1A	7214024	+	NA	NA	NA	NA	NA	NA	R	A	G	G	A	G	G	G	G	G	G	A	G	G	A	G	G	G	G	G	A	G	G	G	G	G	A	A	G	A	G	A	A	G	G	G	A	A	G
S1A_7274964	T/C	1A	7274964	+	NA	NA	NA	NA	NA	NA	Y	C	T	T	C	T	T	T	T	T	T	C	T	T	C	T	T	Y	C	T	C	T	T	T	T	T	C	C	T	C	T	C	C	T	T	T	C	C	T
S1A_7281143	G/A	1A	7281143	+	NA	NA	NA	NA	NA	NA	G	G	G	G	G	G	G	G	G	G	G	G	G	G	G	G	G	G	G	G	G	G	G	G	G	G	G	G	G	G	G	G	G	G	G	G	G	G	G
S1A_7285648	C/T	1A	7285648	+	NA	NA	NA	NA	NA	NA	C	C	C	C	C	C	C	C	C	C	C	C	C	C	C	C	C	C	C	C	C	C	C	C	C	C	C	C	C	C	C	C	C	C	C	C	C	C	C
S1A_7315187	G/A	1A	7315187	+	NA	NA	NA	NA	NA	NA	G	G	G	G	G	G	G	G	G	G	G	G	G	G	G	G	G	G	G	G	G	G	G	G	G	G	G	G	G	G	G	G	G	G	G	G	G	G	G
S1A_7658855	G/A	1A	7658855	+	NA	NA	NA	NA	NA	NA	G	G	G	G	G	G	G	G	G	G	G	G	G	G	G	G	G	G	G	G	G	G	G	G	G	G	G	G	G	G	G	G	G	G	G	G	G	G	G
S1A_7798151	C/T	1A	7798151	+	NA	NA	NA	NA	NA	NA	Y	T	C	C	T	C	C	C	C	C	C	T	C	C	T	C	C	C	C	C	T	T	C	C	C	C	T	T	C	T	C	T	T	C	C	C	T	T	C
S1A_8118239	G/A	1A	8118239	+	NA	NA	NA	NA	NA	NA	G	G	G	G	G	G	G	G	G	G	G	G	G	G	G	G	G	G	G	G	G	G	G	G	G	G	G	G	G	G	G	G	G	G	G	G	G	G	G
S1A_8152172	G/T	1A	8152172	+	NA	NA	NA	NA	NA	NA	G	G	G	G	G	G	G	G	G	G	G	G	G	G	G	G	G	G	G	G	G	G	G	G	G	G	G	G	G	G	G	G	G	G	G	G	G	G	G
S1A_8295817	C/T	1A	8295817	+	NA	NA	NA	NA	NA	NA	C	T	C	C	T	C	C	C	C	C	C	C	C	C	C	C	C	C	C	C	T	T	C	C	C	C	C	T	C	T	C	Y	T	C	C	C	T	T	C
S1A_8516115	G/C	1A	8516115	+	NA	NA	NA	NA	NA	NA	G	C	G	G	C	G	G	G	G	G	G	G	G	G	G	G	G	G	G	G	C	C	G	G	G	G	G	C	G	C	G	S	C	G	G	G	C	C	G
S1A_8575021	A/T	1A	8575021	+	NA	NA	NA	NA	NA	NA	A	T	A	A	T	A	A	A	A	A	A	A	A	A	A	A	A	A	A	A	T	T	A	A	A	A	A	T	A	T	A	W	T	A	A	A	T	T	A
S1A_8612196	G/C	1A	8612196	+	NA	NA	NA	NA	NA	NA	G	C	G	G	C	G	G	G	G	G	G	G	G	G	G	G	G	G	G	G	C	C	G	G	G	G	G	C	G	C	G	S	C	G	G	G	C	C	G
S1A_8633935	C/G	1A	8633935	+	NA	NA	NA	NA	NA	NA	C	C	C	C	C	C	C	C	C	C	C	C	C	C	C	C	C	C	C	C	C	C	C	C	C	C	C	C	C	C	C	C	C	C	C	C	C	C	C
S1A_8668416	G/A	1A	8668416	+	NA	NA	NA	NA	NA	NA	G	G	G	G	G	G	G	G	G	G	G	G	G	G	G	G	G	G	G	G	G	G	G	G	G	G	G	G	G	G	G	G	G	G	G	G	G	G	G
S1A_9104582	C/G	1A	9104582	+	NA	NA	NA	NA	NA	NA	C	G	C	C	G	C	C	C	C	C	C	C	C	C	C	S	C	C	C	C	G	G	C	C	C	C	C	G	C	G	C	S	G	C	C	C	G	G	C
S1A_9236507	C/G	1A	9236507	+	NA	NA	NA	NA	NA	NA	C	C	C	C	C	C	C	C	C	C	C	C	C	C	C	C	C	C	C	C	C	C	C	C	C	C	C	C	C	C	C	C	C	C	C	C	C	C	C
S1A_9236518	A/T	1A	9236518	+	NA	NA	NA	NA	NA	NA	A	T	A	A	T	A	A	A	A	A	A	A	A	A	A	T	A	A	A	A	T	T	A	A	A	A	A	T	A	T	A	W	T	A	A	A	T	T	A
S1A_9565863	A/G	1A	9565863	+	NA	NA	NA	NA	NA	NA	A	A	A	A	A	G	G	A	G	A	A	A	G	A	G	A	A	G	G	A	A	A	A	G	G	G	G	A	A	A	G	A	A	G	G	G	A	A	R
S1A_9600655	C/A	1A	9600655	+	NA	NA	NA	NA	NA	NA	C	C	C	C	C	C	C	C	C	C	C	C	C	C	C	C	C	C	C	C	C	C	C	C	C	C	C	C	C	C	C	C	C	A	C	C	C	C	C
S1A_9940159	C/A	1A	9940159	+	NA	NA	NA	NA	NA	NA	A	C	A	A	C	C	C	A	C	A	A	A	C	C	C	C	A	C	C	A	C	C	A	C	C	C	C	C	A	C	C	M	A	C	C	C	C	C	C
S1A_9968663	T/C	1A	9968663	+	NA	NA	NA	NA	NA	NA	Y	C	C	T	C	T	T	T	T	T	T	T	T	T	T	C	C	T	T	T	C	C	T	T	T	T	T	C	T	C	T	Y	T	T	T	T	C	C	T
S1A_9973206	A/T	1A	9973206	+	NA	NA	NA	NA	NA	NA	A	T	A	A	T	A	A	A	A	A	A	A	A	A	A	T	A	A	A	A	T	T	A	A	A	A	A	T	A	T	A	W	A	A	A	A	T	T	A
S1A_9973314	A/G	1A	9973314	+	NA	NA	NA	NA	NA	NA	G	G	A	R	G	A	A	A	A	A	R	R	A	A	A	G	G	A	A	A	G	G	A	A	A	A	A	G	A	G	A	G	A	A	A	A	G	G	A
S1A_10072236	G/A	1A	10072236	+	NA	NA	NA	NA	NA	NA	A	G	A	A	G	G	G	A	G	A	A	A	G	G	G	G	A	G	G	A	G	G	A	G	G	G	G	R	A	G	G	G	A	G	G	G	G	G	G
S1A_10122159	G/A	1A	10122159	+	NA	NA	NA	NA	NA	NA	A	G	A	A	G	G	G	A	G	A	A	A	G	G	G	G	A	G	G	A	G	G	A	G	G	G	G	G	A	G	G	G	A	G	G	G	G	G	G
S1A_10214692	T/A	1A	10214692	+	NA	NA	NA	NA	NA	NA	T	A	T	T	A	T	T	T	T	T	T	T	T	T	T	A	T	T	T	T	A	A	T	T	A	A	A	A	T	A	T	A	T	T	T	T	A	A	T
S1A_10223986	T/C	1A	10223986	+	NA	NA	NA	NA	NA	NA	T	T	T	T	T	C	C	T	C	T	T	T	C	C	C	T	T	C	C	T	T	T	T	C	T	T	T	T	T	T	C	T	T	C	C	C	T	T	Y
S1A_10423260	G/A	1A	10423260	+	NA	NA	NA	NA	NA	NA	G	G	G	G	G	A	A	G	A	G	G	G	A	A	A	G	G	A	A	G	G	G	G	A	G	G	G	G	G	G	A	G	G	A	A	A	G	G	R
S1A_10605061	G/A	1A	10605061	+	NA	NA	NA	NA	NA	NA	G	G	G	G	G	A	A	G	A	G	G	G	A	A	A	G	G	A	A	G	G	G	G	A	G	G	G	G	G	G	A	G	G	A	A	A	G	G	R
S1A_10714750	G/A	1A	10714750	+	NA	NA	NA	NA	NA	NA	R	G	A	A	G	G	G	A	G	A	A	A	G	G	G	G	A	G	G	A	A	G	A	G	G	G	G	G	A	G	G	G	A	G	G	G	G	G	G
S1A_10743206	G/A	1A	10743206	+	NA	NA	NA	NA	NA	NA	A	A	G	G	A	G	G	G	G	G	G	G	G	G	G	A	A	G	G	R	R	A	G	G	A	A	A	A	G	A	G	A	G	G	G	G	A	A	G
S1A_11207693	C/T	1A	11207693	+	NA	NA	NA	NA	NA	NA	Y	T	C	C	T	Y	C	C	C	C	C	C	C	C	C	T	T	C	C	C	C	T	C	C	T	T	T	T	C	T	C	T	C	C	C	C	T	T	Y
S1A_11207721	G/A	1A	11207721	+	NA	NA	NA	NA	NA	NA	G	G	G	G	G	G	G	G	G	G	G	G	G	G	G	G	G	G	G	G	G	G	G	G	G	G	G	G	G	G	G	G	G	A	G	G	G	G	G
S1A_11530713	C/G	1A	11530713	+	NA	NA	NA	NA	NA	NA	C	C	C	C	C	C	C	C	C	C	C	C	C	C	C	C	C	C	C	C	C	C	C	C	C	C	C	C	C	C	C	C	C	G	C	C	C	C	C
S1A_11718307	G/A	1A	11718307	+	NA	NA	NA	NA	NA	NA	R	G	A	A	G	G	G	A	G	A	A	A	G	G	G	G	A	G	G	A	A	G	A	G	G	G	G	G	A	G	G	G	A	G	G	G	G	G	G
S1A_11718370	C/G	1A	11718370	+	NA	NA	NA	NA	NA	NA	S	C	G	G	C	C	C	G	C	G	G	G	C	C	C	C	G	C	C	G	G	C	G	C	C	C	C	C	G	C	C	C	G	C	C	C	C	C	C
S1A_12113521	C/A	1A	12113521	+	NA	NA	NA	NA	NA	NA	M	C	A	A	C	C	C	A	C	A	A	A	C	C	C	C	A	C	C	A	A	C	A	C	C	C	C	C	A	C	C	C	A	C	C	C	C	C	C
S1A_12115889	A/G	1A	12115889	+	NA	NA	NA	NA	NA	NA	R	A	G	G	A	A	A	G	A	G	G	G	A	A	A	A	G	A	A	G	G	A	G	A	A	A	A	A	G	A	A	A	G	A	A	A	A	A	A
S1A_12142757	A/G	1A	12142757	+	NA	NA	NA	NA	NA	NA	G	A	G	G	A	A	A	G	A	G	G	G	A	A	A	A	G	A	A	G	G	A	G	A	A	A	A	A	G	A	A	A	G	A	A	A	A	A	A
S1A_12502801	C/A	1A	12502801	+	NA	NA	NA	NA	NA	NA	A	C	A	A	C	C	C	A	C	A	A	A	C	C	C	C	A	C	C	A	A	C	A	C	C	C	C	C	A	C	C	C	A	C	C	C	C	C	C
S1A_12502888	C/T	1A	12502888	+	NA	NA	NA	NA	NA	NA	T	C	T	T	C	C	C	T	C	T	T	T	C	C	C	C	T	C	C	T	T	C	T	C	C	C	C	C	T	C	C	C	T	C	C	C	C	C	C
S1A_12818490	C/T	1A	12818490	+	NA	NA	NA	NA	NA	NA	T	C	T	T	C	C	C	T	C	T	T	T	C	C	C	C	T	C	C	T	T	C	T	C	C	C	C	C	T	C	C	C	T	C	C	C	C	C	C
S1A_13829899	C/T	1A	13829899	+	NA	NA	NA	NA	NA	NA	C	C	C	C	C	C	C	C	C	C	C	C	C	C	C	C	C	C	C	C	C	C	C	C	C	C	C	C	C	C	C	C	C	C	C	C	C	C	C
S1A_13844180	T/C	1A	13844180	+	NA	NA	NA	NA	NA	NA	T	T	T	T	T	T	T	T	T	T	T	T	T	T	T	T	T	T	T	T	T	T	T	T	T	T	T	T	T	T	T	T	T	T	T	T	T	T	T
S1A_13857646	T/C	1A	13857646	+	NA	NA	NA	NA	NA	NA	C	T	C	C	T	T	T	C	T	C	C	C	T	T	T	T	C	T	T	C	C	T	C	T	T	T	T	T	C	T	T	T	C	T	T	T	T	T	T
S1A_13860080	C/T	1A	13860080	+	NA	NA	NA	NA	NA	NA	T	C	T	T	C	C	C	T	C	T	T	T	C	C	C	C	T	C	C	T	T	C	T	C	C	C	C	C	T	C	C	C	T	C	C	C	C	C	C
S1A_13940776	C/G	1A	13940776	+	NA	NA	NA	NA	NA	NA	G	C	G	G	C	C	C	G	C	G	G	G	C	C	C	C	G	C	C	G	G	C	G	C	C	C	C	C	G	C	C	C	G	C	C	C	C	C	C
S1A_13971883	C/T	1A	13971883	+	NA	NA	NA	NA	NA	NA	T	C	T	T	C	C	C	T	C	T	T	T	C	C	C	C	T	C	C	T	T	C	T	C	C	C	C	C	T	C	C	C	T	C	C	C	C	C	C
S1A_14050313	C/T	1A	14050313	+	NA	NA	NA	NA	NA	NA	T	C	T	T	C	C	C	T	C	T	T	T	C	C	C	C	T	C	C	T	T	C	T	C	C	C	C	C	T	C	C	C	T	C	C	C	C	C	C
S1A_14054989	C/T	1A	14054989	+	NA	NA	NA	NA	NA	NA	T	C	T	T	C	C	C	T	C	T	T	T	C	C	C	C	T	C	C	T	T	C	T	C	C	C	C	C	T	C	C	C	T	C	C	C	C	C	C
S1A_14065650	A/C	1A	14065650	+	NA	NA	NA	NA	NA	NA	C	A	C	C	A	A	A	C	A	C	C	C	A	A	A	A	C	A	A	C	C	A	C	A	A	A	A	A	C	A	A	A	C	A	A	A	A	A	A
S1A_14161137	G/C	1A	14161137	+	NA	NA	NA	NA	NA	NA	C	G	C	C	G	G	G	C	G	C	C	C	G	G	G	G	C	G	G	C	C	G	C	G	G	G	G	G	C	G	G	G	C	G	G	G	G	G	G
S1A_14161172	A/G	1A	14161172	+	NA	NA	NA	NA	NA	NA	G	A	G	G	A	A	A	G	A	G	G	G	A	A	A	A	G	A	A	G	G	A	G	A	A	A	A	A	G	A	A	A	G	A	A	A	A	A	A
S1A_14468568	C/A	1A	14468568	+	NA	NA	NA	NA	NA	NA	C	C	C	C	C	C	C	C	C	C	C	C	C	C	C	C	C	C	C	C	C	C	C	C	C	C	A	C	C	C	C	C	C	C	C	C	C	C	C
S1A_14520365	A/G	1A	14520365	+	NA	NA	NA	NA	NA	NA	A	A	A	A	A	A	A	A	A	A	A	A	A	A	A	A	A	A	A	A	A	A	A	A	A	A	G	A	A	A	A	A	A	A	A	A	A	A	A
S1A_14520449	G/T	1A	14520449	+	NA	NA	NA	NA	NA	NA	T	G	T	T	G	G	G	T	G	T	T	T	G	G	G	G	T	G	G	T	T	G	T	G	G	G	G	G	T	G	G	G	T	G	G	G	G	G	G
S1A_14520452	C/G	1A	14520452	+	NA	NA	NA	NA	NA	NA	C	C	C	C	C	C	C	C	C	C	C	C	C	C	C	C	C	C	C	C	C	C	C	G	C	C	C	C	C	C	C	C	C	C	G	C	C	C	C
S1A_14551224	C/T	1A	14551224	+	NA	NA	NA	NA	NA	NA	C	C	C	C	C	C	C	C	C	C	C	C	C	C	C	C	C	C	C	C	C	C	C	C	C	C	T	C	C	C	C	C	C	C	C	C	C	C	C
S1A_15244170	G/A	1A	15244170	+	NA	NA	NA	NA	NA	NA	G	G	G	G	G	G	G	G	G	G	G	G	G	G	G	G	G	G	G	G	G	G	G	G	G	G	A	G	G	G	G	G	G	G	G	G	G	G	G
S1A_15244407	G/C	1A	15244407	+	NA	NA	NA	NA	NA	NA	G	G	G	G	G	G	G	G	G	G	G	G	G	G	G	G	G	G	G	G	G	G	G	G	G	G	C	G	G	G	G	G	G	G	G	G	G	G	G
S1A_15325346	T/C	1A	15325346	+	NA	NA	NA	NA	NA	NA	T	T	T	T	T	T	T	T	T	T	T	T	T	T	T	T	T	T	T	T	T	T	T	T	T	T	C	T	T	T	T	T	T	T	T	T	T	T	T
S1A_15345707	G/C	1A	15345707	+	NA	NA	NA	NA	NA	NA	C	G	C	C	G	G	G	C	G	C	C	C	G	G	G	G	C	G	G	C	C	G	C	G	G	G	G	G	C	G	G	G	C	G	G	G	G	G	G
S1A_15513597	A/G	1A	15513597	+	NA	NA	NA	NA	NA	NA	G	A	G	G	A	A	A	G	A	G	G	G	A	A	A	A	G	A	A	G	G	A	G	G	A	A	A	A	G	A	A	A	G	A	G	A	A	A	A
S1A_15519432	A/T	1A	15519432	+	NA	NA	NA	NA	NA	NA	A	A	A	A	A	A	A	A	A	A	A	A	T	A	A	A	A	A	A	A	A	A	A	A	A	A	T	A	A	A	A	A	A	A	A	A	A	A	A
S1A_15807361	C/G	1A	15807361	+	NA	NA	NA	NA	NA	NA	C	C	C	C	S	S	C	C	C	C	C	C	G	C	C	C	C	C	C	C	C	C	C	G	C	C	G	C	C	C	C	C	C	C	G	C	S	S	S
S1A_16192594	G/A	1A	16192594	+	NA	NA	NA	NA	NA	NA	A	G	A	A	G	G	G	A	G	A	A	A	G	G	G	G	A	G	G	A	A	G	A	G	G	G	G	G	A	G	G	G	A	G	G	G	G	G	G
S1A_16192611	G/T	1A	16192611	+	NA	NA	NA	NA	NA	NA	G	G	G	G	G	G	G	G	G	G	G	G	G	G	G	G	G	G	G	G	G	G	G	T	G	G	G	G	G	G	G	G	G	G	T	G	G	G	G
S1A_16306070	G/A	1A	16306070	+	NA	NA	NA	NA	NA	NA	G	G	G	G	G	G	G	G	G	G	G	G	G	G	G	G	G	G	G	G	G	G	G	A	G	G	G	G	G	G	G	G	G	G	A	G	G	G	G
S1A_16417367	G/C	1A	16417367	+	NA	NA	NA	NA	NA	NA	C	G	C	C	G	G	G	C	G	C	C	C	G	G	G	G	C	G	G	C	C	G	G	G	G	G	G	G	C	G	G	G	C	G	G	G	G	G	G
S1A_16914205	T/C	1A	16914205	+	NA	NA	NA	NA	NA	NA	C	T	C	C	T	T	T	C	T	C	C	C	T	T	T	T	C	T	T	C	C	T	T	T	T	T	T	T	C	T	T	T	C	T	T	T	T	T	T
S1A_16933262	G/A	1A	16933262	+	NA	NA	NA	NA	NA	NA	G	G	G	G	G	G	G	G	G	G	G	G	A	G	G	G	G	G	G	G	G	G	G	A	G	G	A	G	G	G	G	G	G	G	A	G	G	G	G
S1A_16933279	A/G	1A	16933279	+	NA	NA	NA	NA	NA	NA	G	A	G	G	A	A	A	G	A	G	G	G	A	A	A	A	G	A	A	G	G	A	A	A	A	A	A	A	G	A	A	A	G	A	A	A	A	A	A
S1A_17008847	T/C	1A	17008847	+	NA	NA	NA	NA	NA	NA	C	T	C	C	T	T	T	C	T	C	C	C	T	T	T	T	C	T	T	C	C	T	T	T	T	T	T	T	C	T	T	T	C	T	T	T	T	T	T
S1A_17103665	C/T	1A	17103665	+	NA	NA	NA	NA	NA	NA	T	C	T	T	C	C	C	T	C	T	T	T	C	C	C	C	T	C	C	T	T	C	C	C	C	C	C	C	T	C	C	C	T	C	C	C	C	C	C
S1A_17103674	C/G	1A	17103674	+	NA	NA	NA	NA	NA	NA	G	C	G	G	C	C	C	G	C	G	G	G	G	C	C	C	G	C	C	G	G	C	C	G	C	C	G	C	G	C	C	C	G	C	G	C	C	C	C
S1A_17239750	A/C	1A	17239750	+	NA	NA	NA	NA	NA	NA	A	A	A	A	A	A	A	A	M	A	A	A	A	C	C	C	A	C	C	A	A	C	C	A	A	A	A	A	A	C	C	C	A	M	A	C	A	A	A
S1A_20237406	G/A	1A	20237406	+	NA	NA	NA	NA	NA	NA	A	G	A	A	G	G	G	A	G	A	A	A	G	G	G	G	A	G	G	A	A	G	G	G	G	G	A	G	A	G	G	G	A	G	G	G	G	G	R
S1A_20237445	C/G	1A	20237445	+	NA	NA	NA	NA	NA	NA	G	C	G	G	C	C	C	G	C	G	G	G	C	C	C	C	G	C	C	G	G	C	C	C	C	C	G	C	G	C	C	C	G	C	C	C	C	C	S
S1A_20420194	A/T	1A	20420194	+	NA	NA	NA	NA	NA	NA	T	A	T	T	A	A	A	T	A	T	T	T	A	A	A	A	T	A	A	T	T	A	A	A	A	A	T	A	T	A	A	A	T	A	T	A	A	A	W
S1A_20697903	C/T	1A	20697903	+	NA	NA	NA	NA	NA	NA	C	C	C	C	C	C	C	C	C	C	C	C	C	C	C	C	C	C	C	C	C	C	C	C	C	C	C	C	C	C	C	C	C	C	T	C	C	C	C
S1A_20886731	A/G	1A	20886731	+	NA	NA	NA	NA	NA	NA	A	A	A	A	A	A	A	A	A	A	A	A	A	A	A	A	A	A	A	A	A	A	A	A	A	A	A	A	A	A	A	A	A	A	G	A	A	A	A
S1A_20907484	G/A	1A	20907484	+	NA	NA	NA	NA	NA	NA	A	G	A	A	G	G	G	A	G	A	A	A	G	G	G	G	A	G	G	A	A	G	G	G	G	G	A	G	A	G	G	G	A	G	G	G	G	G	R
S1A_22598779	T/C	1A	22598779	+	NA	NA	NA	NA	NA	NA	T	T	T	C	T	T	T	T	T	T	T	C	T	T	T	T	T	T	T	T	T	T	T	T	T	T	T	T	T	T	T	T	T	T	T	T	T	T	T
S1A_22642655	T/C	1A	22642655	+	NA	NA	NA	NA	NA	NA	T	T	T	T	T	T	T	T	T	T	T	T	T	T	T	T	T	T	T	T	C	C	T	T	T	T	C	T	T	T	T	T	T	T	T	T	T	T	T
S1A_22643118	C/T	1A	22643118	+	NA	NA	NA	NA	NA	NA	C	C	C	T	C	C	C	C	C	C	C	T	C	C	C	C	C	C	C	C	C	C	C	C	C	C	C	C	C	C	C	C	C	C	C	C	C	C	C
S1A_22652361	G/T	1A	22652361	+	NA	NA	NA	NA	NA	NA	G	G	G	G	G	G	G	G	G	G	G	G	G	G	G	G	G	G	G	G	T	T	G	G	G	G	T	G	G	G	G	G	G	G	G	G	G	G	G
S1A_22664724	G/A	1A	22664724	+	NA	NA	NA	NA	NA	NA	G	G	G	G	G	G	G	G	G	G	G	G	G	G	G	G	G	G	G	G	A	A	G	G	G	G	A	G	G	G	G	G	G	G	G	G	G	G	G
S1A_22852983	A/G	1A	22852983	+	NA	NA	NA	NA	NA	NA	G	A	G	A	A	A	A	G	G	G	G	A	A	G	A	A	G	G	G	G	G	G	A	A	A	A	G	A	G	A	A	A	G	G	G	G	G	G	R
S1A_22853010	A/T	1A	22853010	+	NA	NA	NA	NA	NA	NA	T	A	T	A	A	A	A	T	T	T	T	A	A	T	A	A	T	T	T	T	T	T	A	A	A	A	T	A	T	A	A	A	T	T	T	T	T	T	W
S1A_22869036	T/C	1A	22869036	+	NA	NA	NA	NA	NA	NA	C	T	C	T	T	T	T	C	C	C	C	T	T	C	T	T	C	C	C	C	C	C	T	T	T	T	C	T	C	T	T	T	C	C	C	C	C	C	Y
S1A_22922588	C/T	1A	22922588	+	NA	NA	NA	NA	NA	NA	T	C	T	C	C	C	C	T	T	T	T	C	C	T	C	C	T	T	T	T	T	T	C	C	C	C	T	C	T	C	C	C	T	T	T	T	T	T	Y
S1A_23302883	G/A	1A	23302883	+	NA	NA	NA	NA	NA	NA	A	G	A	G	G	G	G	A	A	A	A	G	G	A	G	G	A	A	A	A	G	G	G	G	G	G	G	G	A	G	G	G	A	A	G	A	G	A	R
S1A_23342045	T/C	1A	23342045	+	NA	NA	NA	NA	NA	NA	C	T	C	T	T	T	T	C	C	C	C	T	T	C	T	T	C	C	C	C	T	T	T	T	T	T	T	T	C	T	T	T	C	C	T	C	T	C	Y
S1A_23442329	C/T	1A	23442329	+	NA	NA	NA	NA	NA	NA	T	C	T	T	C	C	C	T	T	T	T	T	C	T	C	C	T	T	T	T	C	C	C	C	C	C	T	C	T	C	C	C	T	T	T	T	C	T	Y
S1A_23833017	C/A	1A	23833017	+	NA	NA	NA	NA	NA	NA	A	C	A	A	C	C	C	A	A	A	A	A	C	A	C	C	A	A	A	A	C	C	C	C	C	C	A	C	A	C	C	C	A	A	A	A	C	A	M
S1A_23850918	G/T	1A	23850918	+	NA	NA	NA	NA	NA	NA	T	G	T	T	G	G	G	T	T	T	T	T	G	T	G	G	T	T	T	T	G	G	G	G	G	G	T	G	T	G	G	G	T	T	T	T	G	T	K
S1A_24247126	C/T	1A	24247126	+	NA	NA	NA	NA	NA	NA	C	C	C	T	C	C	C	C	C	C	C	T	C	C	C	C	C	C	C	C	C	C	C	C	C	C	T	C	C	C	C	C	C	C	T	C	C	C	C
S1A_24434608	T/C	1A	24434608	+	NA	NA	NA	NA	NA	NA	T	T	T	C	T	T	T	T	T	T	T	C	T	T	T	T	T	T	T	T	T	T	T	T	T	T	C	T	T	T	T	T	T	T	C	T	T	T	T
S1A_24434623	G/A	1A	24434623	+	NA	NA	NA	NA	NA	NA	G	G	G	A	G	G	G	G	G	G	G	A	G	G	G	G	G	G	G	G	G	G	G	G	G	G	A	G	G	G	G	G	G	G	A	G	G	G	G
S1A_24545871	C/T	1A	24545871	+	NA	NA	NA	NA	NA	NA	C	C	C	T	C	C	C	C	C	C	C	C	C	C	C	C	C	C	C	C	C	C	C	C	C	C	T	C	C	C	C	C	C	C	C	C	C	C	C
S1A_25490035	G/A	1A	25490035	+	NA	NA	NA	NA	NA	NA	G	G	G	A	G	G	G	G	G	G	G	A	G	G	G	G	G	G	G	G	G	G	G	G	G	G	A	G	G	G	G	G	G	G	A	G	G	G	G
S1A_25807483	C/T	1A	25807483	+	NA	NA	NA	NA	NA	NA	C	C	C	T	C	C	C	C	C	C	C	T	C	C	C	C	C	C	C	C	C	C	C	C	C	C	T	C	C	C	C	C	C	C	T	C	C	C	C
S1A_25938292	C/T	1A	25938292	+	NA	NA	NA	NA	NA	NA	C	C	C	T	C	C	C	C	C	C	C	T	C	C	C	C	C	C	C	C	C	C	C	C	C	C	T	C	C	C	C	C	C	C	T	C	C	C	C
S1A_26318712	A/C	1A	26318712	+	NA	NA	NA	NA	NA	NA	A	A	A	C	A	A	A	A	A	A	A	C	A	A	A	A	A	A	A	A	A	A	A	A	A	A	C	A	A	A	A	A	A	A	C	A	A	A	A
S1A_26598498	T/C	1A	26598498	+	NA	NA	NA	NA	NA	NA	T	T	T	C	T	T	T	T	T	T	T	C	T	T	T	T	T	T	T	T	T	T	T	T	T	T	C	T	T	T	T	T	T	T	C	T	T	T	T
S1A_27209346	A/G	1A	27209346	+	NA	NA	NA	NA	NA	NA	G	A	G	G	A	A	A	G	G	A	G	G	A	G	A	A	G	G	G	G	A	G	A	A	A	A	G	A	G	A	A	A	G	G	A	G	A	G	R
S1A_27257601	T/A	1A	27257601	+	NA	NA	NA	NA	NA	NA	T	A	T	T	A	A	A	T	T	T	T	T	A	T	A	A	T	T	T	T	A	T	A	T	A	A	T	A	T	A	T	A	T	T	T	T	A	T	T
S1A_27512785	G/A	1A	27512785	+	NA	NA	NA	NA	NA	NA	G	G	G	A	G	G	G	G	G	A	G	A	G	G	G	G	G	G	G	G	G	G	G	A	G	G	A	G	G	G	A	G	G	G	A	G	G	G	G
S1A_27513529	C/T	1A	27513529	+	NA	NA	NA	NA	NA	NA	C	C	C	C	C	C	C	C	C	T	C	C	C	C	C	C	C	C	C	C	C	C	C	T	C	C	C	C	C	C	T	C	C	C	T	C	C	C	C
S1A_28366623	T/C	1A	28366623	+	NA	NA	NA	NA	NA	NA	T	T	T	T	T	T	T	T	T	C	T	T	T	T	T	T	T	T	T	T	T	T	T	C	T	T	C	T	T	T	C	T	T	T	C	T	T	T	T
S1A_28762153	G/C	1A	28762153	+	NA	NA	NA	NA	NA	NA	G	G	G	G	G	G	G	G	G	C	G	G	G	G	G	G	G	G	G	G	G	G	G	C	G	G	C	G	G	G	C	G	G	G	C	G	G	G	G
S1A_29116428	G/A	1A	29116428	+	NA	NA	NA	NA	NA	NA	G	A	G	G	A	A	A	G	G	G	G	G	A	G	A	A	G	G	G	G	A	G	A	G	A	A	G	A	G	A	G	A	G	G	G	G	A	G	G
S1A_29116815	A/G	1A	29116815	+	NA	NA	NA	NA	NA	NA	A	A	A	A	A	A	A	A	A	G	A	A	A	A	A	A	A	A	A	A	A	A	A	G	A	A	G	A	A	A	G	A	A	A	G	A	A	A	A
S1A_29122284	C/T	1A	29122284	+	NA	NA	NA	NA	NA	NA	C	T	C	C	T	T	T	C	C	C	C	C	T	C	T	T	C	C	C	C	T	C	T	C	T	T	C	T	C	T	C	T	C	C	C	C	T	C	C
S1A_29187033	C/G	1A	29187033	+	NA	NA	NA	NA	NA	NA	C	C	C	C	C	C	C	C	C	G	C	C	C	C	C	C	C	C	C	C	C	C	C	G	C	C	G	C	C	C	G	C	C	C	G	C	C	C	C
S1A_29799231	C/T	1A	29799231	+	NA	NA	NA	NA	NA	NA	C	T	C	T	T	T	T	C	C	C	C	T	T	C	T	T	C	C	C	C	T	C	T	C	T	T	C	T	C	T	C	T	C	C	C	C	T	C	C
S1A_29804996	C/T	1A	29804996	+	NA	NA	NA	NA	NA	NA	C	T	C	T	T	T	T	C	C	C	C	T	T	C	T	T	C	C	C	C	T	C	T	C	T	T	C	T	C	T	C	T	C	C	C	C	T	C	C
S1A_29887344	A/G	1A	29887344	+	NA	NA	NA	NA	NA	NA	A	G	A	G	G	G	G	A	A	A	A	G	G	A	G	G	A	A	A	A	G	A	G	A	G	G	A	G	A	G	A	G	A	A	A	A	G	A	A
S1A_29887464	C/T	1A	29887464	+	NA	NA	NA	NA	NA	NA	C	T	C	T	T	T	T	C	C	C	C	T	T	C	T	T	C	C	C	C	T	C	T	C	T	T	C	T	C	T	C	T	C	C	C	C	T	C	C
S1A_30015422	A/G	1A	30015422	+	NA	NA	NA	NA	NA	NA	A	G	A	G	G	G	G	A	A	A	A	G	G	A	G	G	A	A	A	A	G	A	G	A	G	G	A	G	A	G	A	G	A	A	A	A	G	A	A
S1A_30114974	A/G	1A	30114974	+	NA	NA	NA	NA	NA	NA	A	G	A	G	G	G	G	A	A	A	A	G	G	A	G	G	A	A	A	A	G	A	G	A	G	G	A	G	A	G	A	G	A	A	A	A	G	A	A
S1A_30115042	A/G	1A	30115042	+	NA	NA	NA	NA	NA	NA	G	A	G	A	A	A	A	G	G	G	G	A	A	G	A	A	G	G	G	G	A	G	A	G	A	A	G	A	G	A	G	A	G	G	G	G	A	G	G
S1A_30118731	G/A	1A	30118731	+	NA	NA	NA	NA	NA	NA	G	A	G	A	A	A	A	G	G	G	G	A	A	G	A	A	G	G	G	G	A	G	A	G	A	A	G	A	G	A	G	A	G	G	G	G	A	G	G
S1A_30190358	T/G	1A	30190358	+	NA	NA	NA	NA	NA	NA	T	T	T	T	T	T	T	T	T	G	T	T	T	T	T	T	T	T	T	T	T	T	T	G	T	T	G	T	T	T	G	T	T	T	G	T	T	T	T
S1A_30307305	T/A	1A	30307305	+	NA	NA	NA	NA	NA	NA	T	T	T	T	T	T	T	T	T	A	T	T	T	T	T	T	T	T	T	T	T	T	T	A	T	T	A	T	T	T	A	T	T	T	A	T	T	T	T
S1A_30332610	C/T	1A	30332610	+	NA	NA	NA	NA	NA	NA	T	C	T	C	C	C	C	T	T	C	T	C	C	T	C	C	T	T	T	T	C	T	C	C	C	C	C	C	T	C	C	C	T	T	C	T	C	T	T
S1A_30334580	C/G	1A	30334580	+	NA	NA	NA	NA	NA	NA	G	C	G	C	C	C	C	G	G	C	G	C	C	G	C	C	G	G	G	G	C	G	C	C	C	C	C	C	G	C	C	C	G	G	C	G	C	G	G
S1A_30336747	G/A	1A	30336747	+	NA	NA	NA	NA	NA	NA	A	G	A	G	G	G	G	A	A	G	A	G	G	A	G	G	A	A	A	A	G	A	G	G	G	G	G	G	A	G	G	G	A	A	G	A	G	A	A
S1A_30404292	G/A	1A	30404292	+	NA	NA	NA	NA	NA	NA	G	G	G	G	G	G	G	G	G	A	G	G	G	G	G	G	G	G	G	G	G	G	G	A	G	G	A	G	G	G	A	G	G	G	A	G	G	G	G
S1A_30775021	A/C	1A	30775021	+	NA	NA	NA	NA	NA	NA	C	A	C	A	A	A	A	C	C	A	C	A	A	C	A	A	C	C	C	C	A	C	A	A	A	A	A	A	C	A	A	A	C	C	A	C	A	C	C
S1A_31176211	A/G	1A	31176211	+	NA	NA	NA	NA	NA	NA	G	A	G	A	A	A	A	G	G	A	G	A	A	G	A	A	G	G	G	G	A	G	A	A	A	A	A	A	G	A	A	A	G	G	A	G	A	G	G
S1A_31346621	A/C	1A	31346621	+	NA	NA	NA	NA	NA	NA	A	C	A	C	C	C	C	A	A	A	A	C	C	A	C	C	A	A	A	A	C	A	C	A	C	C	A	C	A	C	A	C	A	A	A	A	C	A	A
S1A_31790948	G/A	1A	31790948	+	NA	NA	NA	NA	NA	NA	A	G	A	G	G	G	G	A	A	G	A	G	G	A	G	G	A	A	A	A	G	A	G	G	G	G	G	G	A	G	G	G	A	A	G	A	G	A	A
S1A_31891186	C/T	1A	31891186	+	NA	NA	NA	NA	NA	NA	C	C	C	C	C	C	C	C	C	T	C	C	C	C	C	C	C	C	C	C	C	C	C	T	C	C	T	C	C	C	T	C	C	C	T	C	C	C	C
S1A_31918093	G/A	1A	31918093	+	NA	NA	NA	NA	NA	NA	G	G	G	G	G	G	G	G	G	A	G	A	G	G	G	G	G	G	G	G	G	G	G	A	G	G	A	G	G	G	A	G	G	G	A	G	G	G	G
S1A_31974210	G/A	1A	31974210	+	NA	NA	NA	NA	NA	NA	G	G	G	G	G	G	G	G	G	A	G	G	G	G	G	G	G	G	G	G	G	R	G	A	G	G	A	G	G	G	A	G	G	R	A	R	G	G	G
S1A_32111351	C/T	1A	32111351	+	NA	NA	NA	NA	NA	NA	C	T	C	T	T	T	T	C	C	C	C	T	T	C	T	T	C	C	C	C	T	C	T	C	T	T	C	T	C	T	C	T	C	C	C	C	T	C	C
S1A_32282143	A/G	1A	32282143	+	NA	NA	NA	NA	NA	NA	A	A	A	A	A	A	A	A	A	G	A	G	A	A	A	A	A	A	A	A	A	A	A	G	A	A	G	A	A	A	G	A	A	A	G	A	A	A	A
S1A_32471115	A/G	1A	32471115	+	NA	NA	NA	NA	NA	NA	A	G	A	G	G	G	G	A	A	A	A	G	G	A	G	G	A	A	A	A	G	A	G	A	G	G	A	G	A	G	A	G	A	A	A	A	G	A	A
S1A_32859095	A/G	1A	32859095	+	NA	NA	NA	NA	NA	NA	A	G	A	G	G	G	G	A	A	A	A	G	G	A	G	G	A	A	A	A	G	A	G	A	G	G	A	G	A	G	A	G	A	A	A	A	G	A	A
S1A_32900928	A/G	1A	32900928	+	NA	NA	NA	NA	NA	NA	A	G	A	A	G	G	G	A	A	A	A	A	G	A	G	G	A	A	A	A	G	A	G	A	G	G	A	G	A	G	A	G	A	A	A	A	G	A	A
S1A_33084112	G/A	1A	33084112	+	NA	NA	NA	NA	NA	NA	G	A	G	G	A	A	A	G	G	G	G	G	A	G	A	A	G	G	G	G	A	G	A	G	A	A	G	A	G	A	G	A	G	G	G	G	A	G	G
S1A_33219514	T/C	1A	33219514	+	NA	NA	NA	NA	NA	NA	T	C	T	T	C	C	C	T	T	T	T	T	C	T	C	C	T	T	T	T	C	T	C	T	C	C	T	C	T	C	T	C	T	T	T	T	C	T	T
S1A_33755557	T/C	1A	33755557	+	NA	NA	NA	NA	NA	NA	T	C	T	T	C	C	C	T	T	T	T	T	C	T	C	C	T	T	T	T	C	T	C	T	C	C	T	C	T	C	T	C	T	T	T	T	C	T	T
S1A_41054531	G/T	1A	41054531	+	NA	NA	NA	NA	NA	NA	G	T	G	G	T	T	G	G	G	G	G	G	T	G	T	T	G	G	G	G	T	G	T	T	T	T	T	T	G	T	G	T	G	G	T	G	T	G	G
S1A_41368108	G/T	1A	41368108	+	NA	NA	NA	NA	NA	NA	G	G	G	G	G	G	G	G	G	G	G	G	G	G	G	G	G	G	G	G	G	G	G	K	G	G	G	G	G	G	G	G	G	G	T	G	T	G	G
S1A_41375014	A/G	1A	41375014	+	NA	NA	NA	NA	NA	NA	G	A	G	G	A	A	A	G	G	G	G	G	A	G	A	A	G	G	G	G	A	G	A	A	A	A	A	A	G	A	G	A	G	G	A	G	A	G	G
S1A_41916355	A/G	1A	41916355	+	NA	NA	NA	NA	NA	NA	A	A	A	A	A	A	A	A	A	G	A	A	A	A	A	A	A	A	A	A	A	A	A	G	A	A	A	A	A	A	A	A	A	A	G	A	G	A	A
S1A_42151448	G/A	1A	42151448	+	NA	NA	NA	NA	NA	NA	G	G	G	G	G	G	G	G	G	G	G	G	G	G	G	G	G	G	G	G	G	G	G	A	G	G	G	G	G	G	G	G	G	G	A	G	A	G	G
S1A_45588946	C/T	1A	45588946	+	NA	NA	NA	NA	NA	NA	C	C	C	C	C	C	C	C	C	T	C	C	C	C	C	C	C	C	C	C	C	C	C	T	C	C	C	C	C	C	C	C	C	C	T	C	T	C	C
S1A_45592345	C/G	1A	45592345	+	NA	NA	NA	NA	NA	NA	C	C	C	C	C	C	C	C	C	G	C	C	C	C	C	C	C	C	C	C	C	C	C	G	C	C	C	C	C	C	C	C	C	C	G	C	G	C	C
S1A_46222311	C/A	1A	46222311	+	NA	NA	NA	NA	NA	NA	C	C	C	C	C	C	C	C	C	C	C	C	C	C	C	C	C	C	C	C	C	C	C	C	C	C	C	C	C	C	C	C	C	C	C	C	A	C	C
S1A_46442544	G/A	1A	46442544	+	NA	NA	NA	NA	NA	NA	G	G	G	G	G	G	G	G	G	G	G	G	G	G	G	G	G	G	G	G	G	G	G	G	G	G	G	G	G	G	G	G	G	G	G	G	A	G	G
S1A_47521369	T/C	1A	47521369	+	NA	NA	NA	NA	NA	NA	T	T	T	T	T	T	T	T	T	T	T	T	T	T	T	T	T	T	T	T	T	T	T	T	T	T	T	T	T	T	T	T	T	T	T	T	C	T	T
S1A_47581359	T/A	1A	47581359	+	NA	NA	NA	NA	NA	NA	T	T	T	T	T	T	T	T	T	T	T	T	T	T	T	T	T	T	T	T	T	T	T	T	T	T	T	T	T	T	T	T	T	T	T	T	A	T	T
S1A_48769407	T/A	1A	48769407	+	NA	NA	NA	NA	NA	NA	T	T	T	T	T	T	T	T	T	A	T	T	T	T	T	T	T	T	T	T	T	T	T	W	T	T	T	T	T	T	T	T	T	T	A	T	A	T	T
S1A_48793364	T/G	1A	48793364	+	NA	NA	NA	NA	NA	NA	T	T	T	T	T	T	T	T	T	T	T	T	T	T	T	T	T	T	T	T	T	T	T	T	T	T	T	T	T	T	T	T	T	T	T	T	G	T	T
S1A_48998793	C/T	1A	48998793	+	NA	NA	NA	NA	NA	NA	C	C	C	C	C	C	C	C	C	C	C	C	C	C	C	C	C	C	C	C	C	C	C	C	C	C	C	C	C	C	C	C	C	C	C	C	T	C	C
S1A_49153543	T/G	1A	49153543	+	NA	NA	NA	NA	NA	NA	T	T	T	T	T	T	T	T	T	T	T	T	T	T	T	T	T	T	T	T	T	T	T	T	T	T	T	T	T	T	T	T	T	T	T	T	G	T	T
S1A_49154769	C/T	1A	49154769	+	NA	NA	NA	NA	NA	NA	C	C	C	C	C	C	C	C	C	C	C	C	C	C	C	C	C	C	C	C	C	C	C	C	C	C	C	C	C	C	C	C	C	C	C	C	T	C	C
S1A_49239494	T/A	1A	49239494	+	NA	NA	NA	NA	NA	NA	T	T	T	T	T	T	T	T	T	T	T	T	T	T	T	T	T	T	T	T	T	T	T	T	T	T	T	T	T	T	T	T	T	T	T	T	A	T	T
S1A_49245431	G/A	1A	49245431	+	NA	NA	NA	NA	NA	NA	G	G	G	G	G	G	G	G	G	G	G	G	G	G	G	G	G	G	G	G	G	G	G	G	G	G	G	G	G	G	G	G	G	G	G	G	A	G	G
S1A_49245501	A/C	1A	49245501	+	NA	NA	NA	NA	NA	NA	A	A	A	A	A	A	A	A	A	A	A	A	A	A	A	A	A	A	A	A	A	A	A	A	A	A	A	A	A	A	A	A	A	A	A	A	C	A	A
S1A_49281757	T/C	1A	49281757	+	NA	NA	NA	NA	NA	NA	T	T	T	T	T	T	T	T	T	T	T	T	T	T	T	T	T	T	T	T	T	T	T	T	T	T	T	T	T	T	T	T	T	T	T	T	C	T	T
S1A_49891048	T/C	1A	49891048	+	NA	NA	NA	NA	NA	NA	T	T	T	T	T	T	T	T	T	T	T	T	T	T	T	T	T	T	T	T	T	T	T	Y	T	T	T	T	T	T	T	T	T	T	T	T	T	T	T
S1A_465614616	T/G	1A	465614616	+	NA	NA	NA	NA	NA	NA	T	T	T	G	G	G	T	T	T	G	T	T	T	T	T	T	T	T	T	T	T	T	T	G	T	T	G	T	T	T	G	T	T	T	G	T	T	T	T
S1A_466927662	G/A	1A	466927662	+	NA	NA	NA	NA	NA	NA	G	G	G	A	A	A	G	G	G	A	G	G	G	G	G	G	G	G	G	G	G	G	G	A	G	G	A	G	G	G	G	G	G	G	A	G	G	G	G
S1A_471700659	C/T	1A	471700659	+	NA	NA	NA	NA	NA	NA	C	C	C	T	T	T	C	C	C	T	C	C	C	C	C	C	C	C	C	C	C	C	C	T	C	C	T	C	C	C	C	C	C	C	T	C	C	C	C
S1A_471700717	G/C	1A	471700717	+	NA	NA	NA	NA	NA	NA	G	G	G	C	C	C	G	G	G	C	G	G	G	G	G	G	G	G	G	G	G	G	G	C	G	G	C	G	G	G	G	G	G	G	C	G	G	G	G
S1A_471795882	C/T	1A	471795882	+	NA	NA	NA	NA	NA	NA	C	C	C	T	T	T	C	C	C	T	C	C	C	C	C	C	C	C	C	C	C	C	C	T	C	C	T	C	C	C	C	C	C	C	T	C	C	C	C
S1A_474299901	A/G	1A	474299901	+	NA	NA	NA	NA	NA	NA	A	A	A	G	G	G	A	A	A	G	A	A	A	A	A	A	A	A	A	A	A	A	A	G	A	A	G	A	A	A	A	A	A	A	G	A	A	A	A
S1A_475625599	G/A	1A	475625599	+	NA	NA	NA	NA	NA	NA	G	G	G	A	A	A	G	G	G	A	G	G	G	G	G	G	G	G	G	G	G	G	G	A	G	G	A	G	G	G	G	G	G	G	A	G	G	G	G
S1A_475625631	A/G	1A	475625631	+	NA	NA	NA	NA	NA	NA	A	A	A	G	G	G	A	A	A	G	A	A	A	A	A	A	A	A	A	A	A	A	A	G	A	A	G	A	A	A	G	A	A	A	G	A	A	A	A
S1A_475708681	C/G	1A	475708681	+	NA	NA	NA	NA	NA	NA	C	C	C	G	G	G	C	C	C	G	C	C	C	C	C	C	C	C	C	C	C	C	C	G	C	C	G	C	C	C	C	C	C	C	G	C	C	C	C
S1A_475913201	C/T	1A	475913201	+	NA	NA	NA	NA	NA	NA	C	C	C	T	T	T	C	C	C	T	C	C	C	C	C	C	C	C	C	C	C	C	C	C	C	C	T	C	C	C	C	C	C	C	Y	C	C	C	C
S1A_476172719	C/G	1A	476172719	+	NA	NA	NA	NA	NA	NA	C	C	C	G	G	G	C	C	C	G	C	C	C	C	C	C	C	C	C	C	C	C	C	G	C	C	G	C	C	C	G	C	C	C	G	C	C	C	C
S1A_477355273	A/C	1A	477355273	+	NA	NA	NA	NA	NA	NA	A	A	A	A	A	A	A	A	A	A	A	A	A	A	A	A	A	A	A	C	C	A	A	A	A	A	A	A	A	A	A	A	A	A	A	A	C	C	C
S1A_477699717	G/C	1A	477699717	+	NA	NA	NA	NA	NA	NA	G	G	G	C	C	C	G	G	G	C	G	G	G	G	G	G	G	G	G	G	G	G	G	C	G	G	C	G	G	G	G	G	G	G	C	G	G	G	G
S1A_477728609	A/T	1A	477728609	+	NA	NA	NA	NA	NA	NA	A	A	A	T	T	T	A	A	A	T	A	A	A	A	A	A	A	A	A	A	A	A	A	T	A	A	T	A	A	A	T	A	A	A	T	A	A	A	A
S1A_477937227	C/T	1A	477937227	+	NA	NA	NA	NA	NA	NA	C	C	C	T	T	T	C	C	C	T	C	C	C	C	C	C	C	C	C	C	C	C	C	T	C	C	T	C	C	C	C	C	C	C	T	C	C	C	C
S1A_479840228	C/T	1A	479840228	+	NA	NA	NA	NA	NA	NA	C	C	C	T	T	T	C	C	C	T	C	C	C	C	C	C	C	C	C	C	C	C	C	T	C	C	T	C	C	C	C	C	C	C	T	C	C	C	C
S1A_480551334	G/A	1A	480551334	+	NA	NA	NA	NA	NA	NA	G	G	G	A	A	A	G	G	G	A	G	G	G	G	G	G	G	G	G	G	G	G	G	A	G	G	A	G	G	G	G	G	G	G	A	G	G	G	G
S1A_480826969	A/G	1A	480826969	+	NA	NA	NA	NA	NA	NA	A	A	A	G	G	G	A	A	A	G	A	A	A	A	A	A	A	A	A	A	A	A	A	G	A	A	G	A	A	A	A	A	A	A	G	A	A	A	A
S1A_480934170	T/C	1A	480934170	+	NA	NA	NA	NA	NA	NA	T	T	T	C	C	C	T	T	T	C	T	T	T	T	T	T	T	T	T	T	T	T	T	C	T	T	C	T	T	T	T	T	T	T	C	T	T	T	T
S1A_481518816	T/C	1A	481518816	+	NA	NA	NA	NA	NA	NA	T	T	T	T	C	C	T	T	T	C	T	T	T	T	T	T	T	T	T	T	T	T	T	C	T	T	C	T	T	T	C	T	T	T	C	T	T	T	T
S1A_481757962	T/C	1A	481757962	+	NA	NA	NA	NA	NA	NA	T	T	T	T	C	C	T	T	T	C	T	T	T	T	T	T	T	T	T	T	T	T	T	C	T	T	C	T	T	T	C	T	T	T	C	T	T	T	T
S1A_481771203	G/T	1A	481771203	+	NA	NA	NA	NA	NA	NA	G	G	G	G	T	T	G	G	G	T	G	G	G	G	G	G	G	G	G	G	G	G	G	T	G	G	T	G	G	G	T	G	G	G	T	G	G	G	G
S1A_482770001	C/T	1A	482770001	+	NA	NA	NA	NA	NA	NA	C	C	C	C	T	T	C	C	C	T	C	C	C	C	C	C	C	C	C	C	C	C	C	T	C	C	T	C	C	C	T	C	C	C	T	C	C	C	C
S1A_482824074	T/A	1A	482824074	+	NA	NA	NA	NA	NA	NA	T	T	T	T	A	A	T	T	T	A	T	T	T	T	T	T	T	T	T	T	T	T	T	A	T	T	A	T	T	T	T	T	T	T	A	T	T	T	T
S1A_483674978	G/A	1A	483674978	+	NA	NA	NA	NA	NA	NA	G	G	G	G	A	A	G	G	G	A	G	G	G	G	G	G	G	G	G	G	G	G	G	A	G	G	A	G	G	G	G	G	G	G	A	G	G	G	G
S1A_484300594	G/T	1A	484300594	+	NA	NA	NA	NA	NA	NA	G	G	G	G	T	T	G	G	G	T	G	G	G	G	G	G	G	G	G	G	G	G	G	T	G	G	T	G	G	G	T	G	G	G	T	G	G	G	G
S1A_487470938	C/A	1A	487470938	+	NA	NA	NA	NA	NA	NA	C	C	C	C	A	A	C	C	C	A	C	C	C	C	C	C	C	C	C	C	C	C	C	A	C	C	A	C	C	C	A	C	C	C	A	C	C	C	C
S1A_487471000	G/C	1A	487471000	+	NA	NA	NA	NA	NA	NA	G	G	G	G	C	C	G	G	G	C	G	G	G	G	G	G	G	G	G	G	G	G	G	C	G	G	C	G	G	G	G	G	G	G	C	G	G	G	G
S1A_488191439	T/C	1A	488191439	+	NA	NA	NA	NA	NA	NA	T	T	T	T	T	T	T	T	T	T	T	T	T	T	T	T	T	T	T	T	T	T	T	T	T	T	C	T	T	T	C	T	T	T	T	T	T	T	T
S1A_488217958	G/A	1A	488217958	+	NA	NA	NA	NA	NA	NA	G	G	G	G	G	G	G	G	G	G	G	G	G	G	G	G	G	G	G	G	G	G	G	G	G	G	A	G	G	G	A	G	G	G	G	G	G	G	G
S1A_488233689	G/C	1A	488233689	+	NA	NA	NA	NA	NA	NA	G	G	G	G	G	G	G	G	G	G	G	G	G	G	G	G	G	G	G	G	G	G	G	G	G	G	C	G	G	G	C	G	G	G	G	G	G	G	G
S1A_488818685	G/A	1A	488818685	+	NA	NA	NA	NA	NA	NA	G	G	G	G	G	G	G	G	G	G	G	G	G	G	G	G	G	G	G	G	G	G	G	G	G	G	A	G	G	G	A	G	G	G	G	G	G	G	G
S1A_489286099	T/C	1A	489286099	+	NA	NA	NA	NA	NA	NA	T	T	T	T	T	T	T	C	T	C	T	T	T	T	T	T	T	T	T	T	T	T	T	C	T	T	T	T	T	T	T	T	T	T	C	T	T	T	T
S1A_489356628	C/G	1A	489356628	+	NA	NA	NA	NA	NA	NA	C	C	C	C	C	C	C	G	C	G	C	C	C	C	C	C	C	C	C	C	C	C	C	G	C	C	C	C	C	C	C	C	C	C	G	C	C	C	C
S1A_489642593	G/A	1A	489642593	+	NA	NA	NA	NA	NA	NA	G	G	G	G	G	G	G	A	G	A	G	G	G	G	G	G	G	G	G	G	G	G	G	A	G	G	G	G	G	G	G	G	G	G	A	G	G	G	G
S1A_490469677	G/A	1A	490469677	+	NA	NA	NA	NA	NA	NA	G	G	G	G	G	G	G	A	G	A	G	G	G	G	G	G	G	G	G	G	G	G	G	A	G	G	G	G	G	G	G	G	G	G	A	G	G	G	G
S1A_492023268	T/C	1A	492023268	+	NA	NA	NA	NA	NA	NA	T	T	T	T	T	T	T	C	T	C	T	T	T	T	T	T	T	T	T	T	T	T	T	C	T	T	T	T	T	T	T	T	T	T	C	T	T	T	T
S1A_492060934	A/C	1A	492060934	+	NA	NA	NA	NA	NA	NA	A	A	A	A	A	A	A	C	A	C	A	A	A	A	A	A	A	A	A	A	A	A	A	C	A	A	A	A	A	A	A	A	A	A	C	A	A	A	A
S1A_492065547	T/G	1A	492065547	+	NA	NA	NA	NA	NA	NA	T	T	T	T	T	T	T	G	T	G	T	T	T	T	T	T	T	T	T	T	T	T	T	G	T	T	T	T	T	T	T	T	T	T	G	T	T	T	T
S1A_492619697	G/C	1A	492619697	+	NA	NA	NA	NA	NA	NA	G	G	G	G	G	G	G	C	G	C	G	G	G	G	G	G	G	G	G	G	G	G	G	C	G	G	G	G	G	G	G	G	G	G	C	G	G	G	G
S1A_493823499	T/C	1A	493823499	+	NA	NA	NA	NA	NA	NA	T	T	T	T	T	T	T	C	T	C	T	T	T	T	T	T	T	T	T	T	T	T	T	C	T	T	T	T	T	T	T	T	T	T	C	T	T	T	T
S1A_494392059	C/G	1A	494392059	+	NA	NA	NA	NA	NA	NA	C	C	C	C	C	C	C	G	C	G	C	C	C	C	C	C	C	C	C	C	C	C	C	G	C	C	C	C	C	C	C	C	C	C	G	C	C	C	C
S1A_494393037	A/G	1A	494393037	+	NA	NA	NA	NA	NA	NA	A	A	A	A	A	A	A	G	A	G	A	A	A	A	A	A	A	A	A	A	A	A	A	G	A	A	A	A	A	A	A	A	A	A	G	A	A	A	A
S1A_495192503	A/G	1A	495192503	+	NA	NA	NA	NA	NA	NA	A	A	A	A	A	A	A	G	A	G	A	A	A	A	A	A	A	A	A	A	A	A	A	G	A	A	A	A	A	A	A	A	A	A	G	A	A	A	A
S1A_495283626	T/C	1A	495283626	+	NA	NA	NA	NA	NA	NA	T	T	T	T	T	T	T	C	T	C	T	T	T	T	T	T	T	T	T	T	T	T	T	C	T	T	T	T	T	T	T	T	T	T	C	T	T	T	T
S1A_495448699	T/C	1A	495448699	+	NA	NA	NA	NA	NA	NA	T	T	T	T	T	T	T	C	T	C	T	T	T	T	T	T	T	T	T	T	T	T	T	C	T	T	T	T	T	T	T	T	T	T	C	T	T	T	T
S1A_495668940	A/T	1A	495668940	+	NA	NA	NA	NA	NA	NA	A	A	A	A	A	A	A	T	A	T	A	A	A	A	A	A	A	A	A	A	A	A	A	T	A	A	A	A	A	A	A	A	A	A	T	A	A	A	A
S1A_496648634	A/G	1A	496648634	+	NA	NA	NA	NA	NA	NA	A	A	A	A	A	A	A	G	A	G	A	A	A	A	A	A	A	A	A	A	A	A	A	G	A	A	A	A	G	A	A	A	A	A	G	A	A	A	A
S1A_496648729	C/T	1A	496648729	+	NA	NA	NA	NA	NA	NA	C	C	C	C	C	C	C	T	C	T	C	C	C	C	C	C	C	C	C	C	C	C	C	T	C	C	C	C	T	C	C	C	C	C	T	C	C	C	C
S1A_497201550	C/T	1A	497201550	+	NA	NA	NA	NA	NA	NA	C	C	C	C	C	C	C	T	C	T	C	C	C	C	C	C	C	C	C	C	C	C	C	T	C	C	T	C	T	C	C	C	C	C	T	C	C	C	C
S1A_497201682	G/A	1A	497201682	+	NA	NA	NA	NA	NA	NA	G	G	G	G	G	G	G	A	G	A	G	G	G	G	G	G	G	G	G	G	G	G	G	A	G	G	A	G	A	G	G	G	G	G	A	G	G	G	G
S1A_498287359	A/G	1A	498287359	+	NA	NA	NA	NA	NA	NA	A	A	A	A	A	A	A	G	A	G	A	A	A	A	A	A	A	A	A	A	A	A	A	G	A	A	G	A	G	A	A	A	A	A	G	A	A	A	A
S1A_498539597	C/T	1A	498539597	+	NA	NA	NA	NA	NA	NA	C	C	C	C	C	C	C	T	C	T	C	C	C	C	C	C	C	C	C	C	C	C	C	T	C	C	T	C	T	C	C	C	C	C	T	C	C	C	C
S1A_499227322	A/G	1A	499227322	+	NA	NA	NA	NA	NA	NA	A	A	A	A	A	A	A	G	A	G	A	A	A	A	A	A	A	A	A	A	A	A	A	G	A	A	G	A	G	A	A	A	A	A	G	A	A	A	A
S1A_499840870	T/C	1A	499840870	+	NA	NA	NA	NA	NA	NA	T	T	T	T	T	T	T	C	T	C	T	T	T	T	T	T	T	T	T	T	T	T	T	C	T	T	C	T	C	T	T	T	T	T	C	T	T	T	T
S1A_499864157	T/C	1A	499864157	+	NA	NA	NA	NA	NA	NA	T	T	T	T	T	T	T	C	T	C	T	T	T	T	T	T	T	T	T	T	T	T	T	C	T	T	C	T	C	T	T	T	T	T	C	T	T	T	T
S1A_499864420	G/C	1A	499864420	+	NA	NA	NA	NA	NA	NA	G	G	G	G	G	G	G	C	G	C	G	G	G	G	G	G	G	G	G	G	G	G	G	C	G	G	C	G	C	G	G	G	G	G	C	G	G	G	G
S1A_499864432	C/G	1A	499864432	+	NA	NA	NA	NA	NA	NA	C	C	C	C	C	C	C	G	C	G	C	C	C	C	C	C	C	C	C	C	C	C	C	G	C	C	G	C	G	C	C	C	C	C	G	C	C	C	C
S1A_500074551	T/C	1A	500074551	+	NA	NA	NA	NA	NA	NA	T	T	T	T	T	T	T	C	T	C	T	T	T	T	T	T	T	T	T	T	T	T	T	C	T	T	C	T	C	T	T	T	T	T	C	T	T	T	T
S1A_500842256	G/C	1A	500842256	+	NA	NA	NA	NA	NA	NA	G	G	G	G	G	G	G	C	G	C	G	G	G	G	G	G	G	G	G	G	G	G	G	C	G	G	C	G	C	G	G	G	G	G	C	G	G	G	G
S1A_500980841	T/C	1A	500980841	+	NA	NA	NA	NA	NA	NA	T	T	T	T	T	T	T	C	T	T	T	T	T	T	T	T	T	T	T	T	T	T	T	C	T	T	C	T	C	T	T	T	T	T	C	T	T	T	T
S1A_501121082	G/T	1A	501121082	+	NA	NA	NA	NA	NA	NA	G	G	G	G	G	G	G	T	G	T	G	G	G	G	G	G	G	G	G	G	G	G	G	T	G	G	T	G	T	G	G	G	G	G	T	G	G	G	G
S1A_502614974	G/A	1A	502614974	+	NA	NA	NA	NA	NA	NA	G	G	G	G	G	G	G	G	G	G	G	G	G	G	G	G	G	G	G	G	G	G	G	G	G	G	A	G	G	G	G	G	G	G	G	G	G	G	G
S1A_502682678	G/A	1A	502682678	+	NA	NA	NA	NA	NA	NA	G	G	G	G	G	G	G	A	G	G	G	G	G	G	G	G	G	G	G	G	G	G	G	A	G	G	G	G	A	G	G	G	G	G	A	G	G	G	G
S1A_503324859	G/A	1A	503324859	+	NA	NA	NA	NA	NA	NA	G	G	G	G	G	G	G	G	G	G	G	G	G	G	G	G	G	G	G	G	G	G	G	G	G	G	A	G	G	G	G	G	G	G	G	G	G	G	G
S1A_503381311	C/A	1A	503381311	+	NA	NA	NA	NA	NA	NA	C	C	C	C	C	C	C	A	C	A	C	C	C	C	C	C	C	C	C	C	C	C	C	A	C	C	A	C	A	C	C	C	C	C	A	C	C	C	C
S1A_503725665	C/T	1A	503725665	+	NA	NA	NA	NA	NA	NA	C	C	C	C	C	C	C	C	C	C	C	C	C	C	C	C	C	C	C	C	C	C	C	C	C	C	T	C	C	C	C	C	C	C	C	C	C	C	C
S1A_504090012	G/A	1A	504090012	+	NA	NA	NA	NA	NA	NA	G	G	G	G	G	G	G	G	G	G	G	G	G	G	G	G	G	G	G	G	G	G	G	G	G	G	A	G	G	G	G	G	G	G	G	G	G	G	G
S1A_504243481	A/G	1A	504243481	+	NA	NA	NA	NA	NA	NA	A	A	A	A	A	A	A	G	A	G	A	A	A	A	A	A	A	A	A	A	A	A	A	G	A	A	A	A	G	A	A	A	A	A	G	A	A	A	A
S1A_504420080	C/G	1A	504420080	+	NA	NA	NA	NA	NA	NA	C	C	C	C	C	C	C	G	C	G	C	C	C	C	C	C	C	C	C	C	C	C	C	G	C	C	C	C	G	C	C	C	C	C	G	C	C	C	C
S1A_505490303	G/A	1A	505490303	+	NA	NA	NA	NA	NA	NA	G	G	G	G	G	G	G	A	G	G	G	G	G	G	G	G	G	G	G	G	G	G	G	A	G	G	G	G	A	G	G	G	G	G	A	G	G	G	G
S1A_506485921	T/C	1A	506485921	+	NA	NA	NA	NA	NA	NA	T	T	T	T	T	T	T	C	T	T	T	T	T	T	T	T	T	T	T	T	T	T	T	C	T	T	T	T	C	T	T	T	T	T	C	T	T	T	Y
S1A_506540291	C/T	1A	506540291	+	NA	NA	NA	NA	NA	NA	C	C	C	C	C	C	C	T	C	C	C	C	C	C	C	C	C	C	C	C	C	C	C	T	C	C	C	C	T	C	C	C	C	C	T	C	C	C	Y
S1A_506667493	G/A	1A	506667493	+	NA	NA	NA	NA	NA	NA	G	G	G	G	G	G	G	A	G	G	G	G	G	G	G	G	G	G	G	G	G	G	G	A	G	G	G	G	A	G	G	G	G	G	A	G	G	G	R
S1A_506671630	C/A	1A	506671630	+	NA	NA	NA	NA	NA	NA	C	C	C	C	C	C	C	A	C	C	C	C	C	C	C	C	C	C	C	C	C	C	C	A	C	C	C	C	A	C	C	C	C	C	A	C	C	C	M
S1A_507956069	A/C	1A	507956069	+	NA	NA	NA	NA	NA	NA	A	A	A	A	A	A	A	C	A	A	A	A	A	A	A	A	A	A	A	A	A	A	A	C	A	A	A	A	C	A	A	A	A	A	C	A	A	A	M
S1A_507978271	T/C	1A	507978271	+	NA	NA	NA	NA	NA	NA	T	T	T	T	T	T	T	C	T	T	T	T	T	T	T	T	T	T	T	T	T	T	T	C	T	T	T	T	C	T	T	T	T	T	C	T	T	T	Y
S1A_508047046	T/A	1A	508047046	+	NA	NA	NA	NA	NA	NA	T	T	T	T	T	T	T	A	T	T	T	T	T	T	T	T	T	T	T	T	T	T	T	A	T	T	T	T	A	T	T	T	T	T	A	T	T	T	W
S1A_508184636	T/C	1A	508184636	+	NA	NA	NA	NA	NA	NA	T	T	T	T	T	T	T	C	T	T	T	T	T	T	T	T	T	T	T	T	T	T	T	C	T	T	C	T	C	T	T	T	T	T	C	T	T	T	Y
S1A_508571601	G/T	1A	508571601	+	NA	NA	NA	NA	NA	NA	G	G	G	G	G	G	G	T	G	G	G	G	G	G	G	G	G	G	G	G	G	G	G	T	G	G	G	G	T	G	G	G	G	G	T	G	G	G	K
S1A_508571657	A/G	1A	508571657	+	NA	NA	NA	NA	NA	NA	A	A	A	A	A	A	A	G	A	A	A	A	A	A	A	A	A	A	A	A	A	A	A	G	A	A	A	A	G	A	A	A	A	A	G	A	A	A	R
S1A_508720387	C/G	1A	508720387	+	NA	NA	NA	NA	NA	NA	C	C	C	C	C	C	C	G	C	C	C	C	C	C	C	C	C	C	C	C	C	C	C	G	C	C	C	C	G	C	C	C	C	C	G	C	C	C	S
S1A_508723994	T/G	1A	508723994	+	NA	NA	NA	NA	NA	NA	T	T	T	T	T	T	T	G	T	T	T	T	T	T	T	T	T	T	T	T	T	T	T	G	T	T	T	T	G	T	T	T	T	T	G	T	T	T	K
S1A_509676242	A/G	1A	509676242	+	NA	NA	NA	NA	NA	NA	A	A	A	A	A	A	A	G	A	A	A	A	A	A	A	A	A	A	A	A	A	A	A	G	A	A	G	A	G	A	A	A	A	A	G	A	A	A	R
S1A_510281396	A/G	1A	510281396	+	NA	NA	NA	NA	NA	NA	A	A	A	A	A	A	A	G	A	A	A	A	A	A	A	A	A	A	A	A	A	A	A	G	A	A	G	A	G	A	A	A	A	A	G	A	A	A	R
S1A_510292911	C/A	1A	510292911	+	NA	NA	NA	NA	NA	NA	C	C	C	C	C	C	C	A	C	C	C	C	C	C	C	C	C	C	C	C	C	C	C	A	C	C	A	C	A	C	C	C	C	C	A	C	C	C	M
S1A_510830701	A/G	1A	510830701	+	NA	NA	NA	NA	NA	NA	A	A	A	A	A	A	A	G	A	A	A	A	A	A	A	A	A	A	A	A	A	A	A	G	A	A	G	A	G	A	A	A	A	A	G	A	A	A	R
S1A_510983454	A/G	1A	510983454	+	NA	NA	NA	NA	NA	NA	A	A	A	A	A	A	A	G	A	A	A	A	A	A	A	A	A	A	A	A	A	A	A	G	A	A	G	A	G	A	A	A	A	A	G	A	A	A	R
S1A_511620619	C/T	1A	511620619	+	NA	NA	NA	NA	NA	NA	C	C	C	C	C	C	C	T	C	C	C	C	C	C	C	C	C	C	C	C	C	C	C	T	C	C	C	C	T	C	C	C	C	C	T	C	C	C	Y
S1A_511632612	C/G	1A	511632612	+	NA	NA	NA	NA	NA	NA	C	C	C	C	C	C	C	C	C	G	C	C	C	C	C	C	C	C	C	C	C	C	C	C	C	C	G	C	C	C	C	C	C	C	C	C	C	C	C
S1A_511633074	C/T	1A	511633074	+	NA	NA	NA	NA	NA	NA	C	C	C	C	C	C	C	C	C	T	C	C	C	C	C	C	C	C	C	C	C	C	C	C	C	C	T	C	C	C	C	C	C	C	C	C	C	C	C
S1A_512475800	T/C	1A	512475800	+	NA	NA	NA	NA	NA	NA	T	T	T	T	T	T	T	T	T	T	T	T	T	T	T	T	T	T	T	T	T	T	T	T	T	T	C	T	T	T	T	T	T	T	T	T	T	T	T
S1A_512475885	C/T	1A	512475885	+	NA	NA	NA	NA	NA	NA	C	C	C	C	C	C	C	C	C	C	C	C	C	C	C	C	C	C	C	C	C	C	C	C	C	C	T	C	C	C	C	C	C	C	C	C	C	C	C
S1A_512491739	G/A	1A	512491739	+	NA	NA	NA	NA	NA	NA	G	G	G	G	G	G	G	A	G	G	G	G	G	G	G	G	G	G	G	G	G	G	G	A	G	G	G	G	A	G	G	G	G	G	A	G	G	G	R
S1A_512491747	G/C	1A	512491747	+	NA	NA	NA	NA	NA	NA	G	G	G	G	G	G	G	G	G	G	G	G	G	G	G	G	G	G	G	G	G	G	G	G	G	G	C	G	G	G	G	G	G	G	G	G	G	G	G
S1A_512496668	G/A	1A	512496668	+	NA	NA	NA	NA	NA	NA	G	G	G	G	G	G	G	G	G	G	G	G	G	G	G	G	G	G	G	G	G	G	G	G	G	G	A	G	G	G	G	G	G	G	G	G	G	G	G
S1A_512666143	G/A	1A	512666143	+	NA	NA	NA	NA	NA	NA	G	G	G	G	G	G	G	G	G	A	G	G	G	G	G	G	G	G	G	G	G	G	G	G	G	G	A	G	G	G	G	G	G	G	G	G	G	G	G
S1A_512858178	T/C	1A	512858178	+	NA	NA	NA	NA	NA	NA	T	T	T	T	T	T	T	T	T	C	T	T	T	T	T	T	T	T	T	T	T	T	T	T	T	T	C	T	T	T	T	T	T	T	T	T	T	T	T
S1A_512885554	C/A	1A	512885554	+	NA	NA	NA	NA	NA	NA	C	C	C	C	C	C	C	C	C	A	C	C	C	C	C	C	C	C	C	C	C	C	C	C	C	C	A	C	C	C	C	C	C	C	C	C	C	C	C
S1A_513209096	G/A	1A	513209096	+	NA	NA	NA	NA	NA	NA	G	G	G	G	G	G	G	G	G	G	G	G	G	G	G	G	G	G	G	G	G	G	G	G	G	G	A	G	G	G	G	G	G	G	G	G	G	G	G
S1A_513660886	C/T	1A	513660886	+	NA	NA	NA	NA	NA	NA	C	C	C	C	C	C	C	C	C	C	C	C	C	C	C	C	C	C	C	C	C	C	C	C	C	C	T	C	C	C	C	C	C	C	C	C	C	C	C
S1A_513881195	G/A	1A	513881195	+	NA	NA	NA	NA	NA	NA	G	G	G	G	G	G	G	G	G	G	G	G	G	G	G	G	G	G	G	G	G	G	G	G	G	G	A	G	G	G	G	G	G	G	G	G	G	G	G
S1A_514257341	C/A	1A	514257341	+	NA	NA	NA	NA	NA	NA	C	C	C	C	C	C	C	C	C	C	C	C	C	C	C	C	C	C	C	C	C	C	C	C	C	C	A	C	C	C	C	C	C	C	C	C	C	C	C
S1A_514667179	A/G	1A	514667179	+	NA	NA	NA	NA	NA	NA	A	A	A	A	A	A	A	G	A	A	A	A	A	A	A	A	A	A	A	A	A	A	A	A	A	A	G	A	G	A	A	A	A	A	G	A	A	A	R
S1A_515662296	A/G	1A	515662296	+	NA	NA	NA	NA	NA	NA	A	A	A	A	A	A	A	G	A	A	A	A	A	A	A	A	A	A	A	A	A	A	A	A	A	A	G	A	G	A	A	A	A	A	G	A	A	A	R
S1A_515899480	C/A	1A	515899480	+	NA	NA	NA	NA	NA	NA	C	C	C	C	C	C	C	A	C	C	C	C	C	C	C	C	C	C	C	C	C	C	C	C	C	C	A	C	A	C	C	C	C	C	A	C	C	C	M
S1A_515921264	T/C	1A	515921264	+	NA	NA	NA	NA	NA	NA	T	T	T	T	T	T	T	C	T	T	T	T	T	T	T	T	T	T	T	T	T	T	T	T	T	T	C	T	C	T	T	T	T	T	C	T	T	T	Y
S1A_515960876	C/T	1A	515960876	+	NA	NA	NA	NA	NA	NA	C	C	C	C	C	C	C	T	C	C	C	C	C	C	C	C	C	C	C	C	C	C	C	C	C	C	T	C	T	C	C	C	C	C	T	C	C	C	Y
S1A_516079891	C/G	1A	516079891	+	NA	NA	NA	NA	NA	NA	C	C	C	C	C	C	C	G	C	C	C	C	C	C	C	C	C	C	C	C	C	C	C	C	C	C	G	C	G	C	C	C	C	C	G	C	C	C	S
S1A_516581337	C/T	1A	516581337	+	NA	NA	NA	NA	NA	NA	C	C	C	C	C	C	C	T	C	T	C	C	C	C	C	C	C	C	C	C	T	C	C	C	C	C	T	C	T	C	C	C	C	C	T	C	C	C	Y
S1A_516584271	A/T	1A	516584271	+	NA	NA	NA	NA	NA	NA	A	A	A	A	A	A	A	T	A	T	A	A	A	A	A	A	A	A	A	A	T	A	A	A	A	A	T	A	T	A	A	A	A	A	T	A	A	A	W
S1A_517489486	C/T	1A	517489486	+	NA	NA	NA	NA	NA	NA	C	C	C	C	C	C	C	T	C	T	C	C	C	C	C	C	C	C	C	C	T	C	C	C	C	C	T	C	T	C	C	C	C	C	T	C	C	C	Y
S1A_517622097	A/G	1A	517622097	+	NA	NA	NA	NA	NA	NA	A	A	A	A	A	A	A	G	A	G	A	A	A	A	A	A	A	A	A	A	G	A	A	A	A	A	G	A	G	A	A	A	A	A	G	A	A	A	R
S1A_520010146	C/T	1A	520010146	+	NA	NA	NA	NA	NA	NA	T	C	T	T	Y	C	T	C	T	C	T	T	T	C	T	T	T	T	T	T	C	T	T	C	C	C	C	T	C	T	T	T	T	T	C	T	C	T	Y
S1A_520354078	C/G	1A	520354078	+	NA	NA	NA	NA	NA	NA	C	C	C	C	C	C	C	G	C	G	C	C	C	C	C	C	C	C	C	C	C	C	C	C	C	C	C	C	G	C	C	C	C	C	G	C	C	C	S
S1A_520433405	A/G	1A	520433405	+	NA	NA	NA	NA	NA	NA	A	G	A	A	R	G	R	A	A	A	A	A	A	G	A	A	A	A	A	A	G	A	A	G	G	G	G	A	A	A	A	A	A	A	A	A	G	A	A
S1A_520433436	C/T	1A	520433436	+	NA	NA	NA	NA	NA	NA	C	C	C	C	C	C	C	T	C	T	C	C	C	C	C	C	C	C	C	C	C	C	C	C	C	C	C	C	T	C	C	C	C	C	T	C	C	C	Y
S1A_520573048	C/T	1A	520573048	+	NA	NA	NA	NA	NA	NA	T	C	T	T	T	C	Y	C	T	T	T	T	T	C	T	T	T	T	T	T	C	T	T	C	C	C	C	T	C	T	T	T	T	T	C	T	C	T	Y
S1A_520578724	T/C	1A	520578724	+	NA	NA	NA	NA	NA	NA	C	T	C	C	C	T	Y	T	C	C	C	C	C	T	C	C	C	C	C	C	T	C	C	T	T	T	T	C	T	C	C	C	C	C	T	C	T	C	Y
S1A_521227646	G/C	1A	521227646	+	NA	NA	NA	NA	NA	NA	G	G	G	G	G	G	G	C	G	G	G	G	G	G	G	G	G	G	G	G	G	G	G	G	G	G	G	G	C	G	G	G	G	G	C	G	G	G	S
S1A_521411860	G/C	1A	521411860	+	NA	NA	NA	NA	NA	NA	G	G	G	G	G	G	G	C	G	G	G	G	G	G	G	G	G	G	G	G	G	G	G	G	G	G	G	G	C	G	G	G	G	G	C	G	G	G	S
S1A_521933721	T/C	1A	521933721	+	NA	NA	NA	NA	NA	NA	T	T	T	T	T	T	T	C	T	T	T	T	T	T	T	T	T	T	T	T	T	T	T	T	T	T	T	T	C	T	T	T	T	T	C	T	T	T	Y
S1A_521977891	T/C	1A	521977891	+	NA	NA	NA	NA	NA	NA	T	T	T	T	T	T	T	C	T	T	T	T	T	T	T	T	T	T	T	T	T	T	T	T	T	T	T	T	C	T	T	T	T	T	C	T	T	T	Y
S1A_521982343	G/A	1A	521982343	+	NA	NA	NA	NA	NA	NA	G	G	G	G	G	G	G	A	G	G	G	G	G	G	G	G	G	G	G	G	G	G	G	G	G	G	G	G	A	G	G	G	G	G	A	G	G	G	R
S1A_521990100	C/T	1A	521990100	+	NA	NA	NA	NA	NA	NA	C	C	C	C	C	C	C	T	C	C	C	C	C	C	C	C	C	C	C	C	C	C	C	C	C	C	C	C	T	C	C	C	C	C	T	C	C	C	Y
S1A_521991095	A/G	1A	521991095	+	NA	NA	NA	NA	NA	NA	A	A	A	A	A	A	A	G	A	A	A	A	A	A	A	A	A	A	A	A	A	A	A	A	A	A	A	A	G	A	A	A	A	A	G	A	A	A	R
S1A_522957155	A/G	1A	522957155	+	NA	NA	NA	NA	NA	NA	A	A	A	A	A	A	A	G	A	A	A	A	A	A	A	A	A	A	A	A	A	A	A	A	A	A	A	A	G	A	A	A	A	A	G	A	A	A	R
S1A_525021260	C/T	1A	525021260	+	NA	NA	NA	NA	NA	NA	C	C	C	C	C	C	C	T	C	C	C	C	C	C	C	C	C	C	C	C	C	C	C	C	C	C	C	C	T	C	C	C	C	C	T	C	C	C	Y
S1A_525329683	C/T	1A	525329683	+	NA	NA	NA	NA	NA	NA	C	C	C	C	C	C	C	T	C	C	C	C	C	C	C	C	C	C	C	C	C	C	C	C	C	C	C	C	T	C	C	C	C	C	T	C	C	C	Y
S1A_525518699	C/T	1A	525518699	+	NA	NA	NA	NA	NA	NA	C	C	C	C	C	C	C	T	C	C	C	C	C	C	C	C	C	C	C	C	C	C	C	C	C	C	C	C	T	C	C	C	C	C	T	C	C	C	Y
S1A_526216164	T/C	1A	526216164	+	NA	NA	NA	NA	NA	NA	T	T	T	T	T	T	T	C	T	T	T	T	T	T	T	T	T	T	T	T	T	T	T	T	T	T	T	T	C	T	T	T	T	T	C	T	T	T	Y
S1A_527676602	G/A	1A	527676602	+	NA	NA	NA	NA	NA	NA	G	G	G	G	G	G	G	A	G	G	G	G	G	G	G	G	G	G	G	G	G	G	G	G	G	G	G	G	A	G	G	G	G	G	A	G	G	G	R
S1A_529326562	C/T	1A	529326562	+	NA	NA	NA	NA	NA	NA	C	C	C	C	C	C	C	T	C	C	C	C	C	C	C	C	C	C	C	C	C	C	C	C	C	C	C	C	T	C	C	C	C	C	T	C	C	C	Y
S1A_530178155	C/T	1A	530178155	+	NA	NA	NA	NA	NA	NA	T	C	T	T	C	C	C	T	C	C	T	T	C	C	C	T	C	T	T	T	C	C	C	C	C	C	C	C	T	C	T	T	T	T	T	C	C	C	Y
S1A_530232680	C/T	1A	530232680	+	NA	NA	NA	NA	NA	NA	T	C	T	T	C	C	C	T	C	C	T	T	C	C	C	T	C	T	T	T	C	C	C	C	C	C	C	C	T	C	T	T	T	T	T	C	C	C	Y
S1A_531015728	C/A	1A	531015728	+	NA	NA	NA	NA	NA	NA	C	C	C	C	C	C	M	C	C	A	C	C	A	C	A	C	A	C	C	C	C	A	A	C	C	C	C	A	C	A	C	C	C	C	C	C	A	C	M
S1A_531281699	G/A	1A	531281699	+	NA	NA	NA	NA	NA	NA	A	G	A	A	G	G	G	A	G	G	A	A	G	G	G	A	G	A	A	A	G	G	G	G	G	G	G	G	A	G	A	A	A	A	A	G	G	G	R
S1A_531373738	C/G	1A	531373738	+	NA	NA	NA	NA	NA	NA	G	C	G	G	C	C	C	G	C	C	G	G	C	C	C	G	C	G	G	G	C	C	C	C	C	C	C	C	G	C	G	G	G	G	G	C	C	C	S
S1A_531561588	A/G	1A	531561588	+	NA	NA	NA	NA	NA	NA	G	A	G	G	A	A	A	G	A	A	G	G	A	A	A	G	A	G	G	G	A	A	A	A	A	A	A	A	G	A	G	G	G	G	G	A	A	A	R
S1A_531562725	T/C	1A	531562725	+	NA	NA	NA	NA	NA	NA	C	T	C	C	T	T	T	C	T	T	C	C	T	T	T	C	T	C	C	C	T	T	T	T	T	T	T	T	C	T	C	C	C	C	C	T	T	T	Y
S1A_531680875	G/A	1A	531680875	+	NA	NA	NA	NA	NA	NA	A	G	A	A	G	G	R	G	G	A	A	A	A	G	A	A	A	A	A	A	A	A	A	G	G	G	G	A	G	A	A	A	A	A	G	A	A	G	R
S1A_531680970	G/A	1A	531680970	+	NA	NA	NA	NA	NA	NA	A	G	A	A	G	G	R	G	G	A	A	A	A	G	A	A	A	A	A	A	R	A	A	G	G	G	G	A	G	A	A	A	A	A	G	A	A	G	R
S1A_531876034	G/C	1A	531876034	+	NA	NA	NA	NA	NA	NA	C	G	C	C	G	G	S	G	G	C	C	C	C	G	C	C	C	C	C	C	C	C	C	G	G	G	G	C	G	C	C	C	C	C	G	C	C	G	S
S1A_531878053	C/G	1A	531878053	+	NA	NA	NA	NA	NA	NA	G	C	G	G	C	C	S	C	C	G	G	G	G	C	G	G	G	G	G	G	G	G	G	C	C	C	C	G	C	G	G	G	G	G	C	G	G	C	S
S1A_531885906	A/G	1A	531885906	+	NA	NA	NA	NA	NA	NA	A	A	A	A	A	A	A	G	A	A	A	A	A	A	A	A	A	A	A	A	A	A	A	A	A	A	A	A	G	A	A	A	A	A	G	A	A	A	R
S1A_531926715	C/G	1A	531926715	+	NA	NA	NA	NA	NA	NA	C	C	C	C	C	C	C	G	C	C	C	C	C	C	C	C	C	C	C	C	C	C	C	C	C	C	C	C	G	C	C	C	C	C	G	C	C	C	S
S1A_532107126	G/T	1A	532107126	+	NA	NA	NA	NA	NA	NA	T	G	T	T	G	G	K	G	G	T	T	T	T	G	T	T	T	T	T	T	T	T	T	G	G	G	G	T	G	T	T	T	T	T	G	G	T	G	K
S1A_532212451	C/T	1A	532212451	+	NA	NA	NA	NA	NA	NA	C	C	C	C	C	C	C	T	C	C	C	C	C	C	C	C	C	C	C	C	C	C	C	C	C	C	C	C	T	C	C	C	C	C	T	C	C	C	Y
S1A_532212452	G/A	1A	532212452	+	NA	NA	NA	NA	NA	NA	A	G	A	A	G	G	R	G	G	A	A	A	A	G	A	A	A	A	A	A	A	A	A	G	G	G	G	A	G	A	A	A	A	A	G	G	A	G	R
S1A_532212482	T/C	1A	532212482	+	NA	NA	NA	NA	NA	NA	C	T	C	C	T	T	Y	T	T	C	C	C	C	T	C	C	C	C	C	C	C	C	C	T	T	T	T	C	T	C	C	C	C	C	T	T	C	T	Y
S1A_532263105	T/C	1A	532263105	+	NA	NA	NA	NA	NA	NA	T	T	T	T	T	T	T	C	T	T	T	T	T	T	T	T	T	T	T	T	T	T	T	T	T	T	T	T	C	T	T	T	T	T	C	T	T	T	Y
S1A_532433018	C/T	1A	532433018	+	NA	NA	NA	NA	NA	NA	C	C	C	C	C	C	C	T	C	C	C	C	C	C	C	C	C	C	C	C	C	C	C	C	C	C	C	C	T	C	C	C	C	C	T	C	C	C	Y
S1A_532487814	T/C	1A	532487814	+	NA	NA	NA	NA	NA	NA	T	C	T	T	C	C	Y	C	C	T	T	T	T	C	T	T	T	T	T	T	T	T	T	C	C	C	C	T	C	T	T	T	T	T	C	C	T	C	Y
S1A_532489535	A/G	1A	532489535	+	NA	NA	NA	NA	NA	NA	A	G	A	A	G	G	R	G	G	A	A	A	A	G	A	A	A	A	A	A	A	A	A	G	G	G	G	A	G	A	A	A	A	A	G	G	A	G	R
S1A_532529494	C/T	1A	532529494	+	NA	NA	NA	NA	NA	NA	C	T	C	C	T	T	Y	T	T	C	C	C	C	T	C	C	C	C	C	C	C	C	C	T	T	T	T	C	T	C	C	C	C	C	T	T	C	T	Y
S1A_532644655	C/T	1A	532644655	+	NA	NA	NA	NA	NA	NA	C	C	C	C	C	C	Y	C	C	C	C	C	Y	C	T	C	T	C	C	C	C	T	T	C	C	C	C	C	C	C	C	C	C	C	C	C	T	C	Y
S1A_532766638	C/G	1A	532766638	+	NA	NA	NA	NA	NA	NA	C	C	C	C	C	C	S	C	C	C	C	C	S	C	G	C	G	C	C	C	C	G	G	C	C	C	C	C	C	C	C	C	C	C	C	C	G	C	S
S1A_532814490	C/T	1A	532814490	+	NA	NA	NA	NA	NA	NA	C	C	C	C	C	C	Y	T	C	C	C	C	C	C	T	C	T	C	C	C	C	T	T	C	C	C	C	C	T	C	C	C	C	C	T	C	T	C	T
S1A_533284918	C/G	1A	533284918	+	NA	NA	NA	NA	NA	NA	C	C	C	C	C	C	C	G	C	C	C	C	C	C	C	C	C	C	C	C	C	C	C	C	C	C	C	C	G	C	C	C	C	C	G	C	C	C	S
S1A_533284954	C/T	1A	533284954	+	NA	NA	NA	NA	NA	NA	C	C	C	C	C	C	C	T	C	C	C	C	C	C	C	C	C	C	C	C	C	C	C	C	C	C	C	C	T	C	C	C	C	C	T	C	C	C	Y
S1A_533284967	C/T	1A	533284967	+	NA	NA	NA	NA	NA	NA	C	C	C	C	C	C	C	T	C	C	C	C	C	C	C	C	C	C	C	C	C	C	C	C	C	C	C	C	T	C	C	C	C	C	T	C	C	C	Y
S1A_533670346	C/T	1A	533670346	+	NA	NA	NA	NA	NA	NA	C	C	C	C	C	C	C	T	C	C	C	C	C	C	C	C	C	C	C	C	C	C	C	C	C	C	C	C	T	C	C	C	C	C	T	C	C	C	Y
S1A_533757468	A/T	1A	533757468	+	NA	NA	NA	NA	NA	NA	A	A	A	A	A	A	A	T	A	A	A	A	A	A	A	A	A	A	A	A	A	A	A	A	A	A	A	A	T	A	A	A	A	A	T	A	A	A	W
S1A_533902931	C/T	1A	533902931	+	NA	NA	NA	NA	NA	NA	C	C	C	C	C	C	C	T	C	C	C	C	C	C	C	C	C	C	C	C	C	C	C	C	C	C	C	C	T	C	C	C	C	C	T	C	C	C	Y
S1A_534055716	T/C	1A	534055716	+	NA	NA	NA	NA	NA	NA	T	T	T	T	T	T	T	C	T	T	T	T	T	T	T	T	T	T	T	T	T	T	T	T	T	T	T	T	C	T	T	T	T	T	C	T	T	T	Y
S1A_534272127	A/G	1A	534272127	+	NA	NA	NA	NA	NA	NA	A	A	A	A	A	A	A	A	A	A	A	A	A	A	A	A	A	A	A	A	A	A	A	A	A	A	A	A	A	A	A	A	A	A	A	A	A	A	A
S1A_535117335	G/A	1A	535117335	+	NA	NA	NA	NA	NA	NA	A	G	A	A	A	A	G	G	A	A	A	A	R	G	G	A	G	A	A	A	A	G	A	G	G	G	G	A	G	A	A	A	G	A	G	A	G	A	G
S1A_535433567	G/C	1A	535433567	+	NA	NA	NA	NA	NA	NA	G	G	G	G	G	G	G	C	G	G	G	G	G	G	G	G	G	G	G	G	G	G	G	G	G	G	G	G	G	G	G	G	G	G	C	G	G	G	S
S1A_535734487	C/G	1A	535734487	+	NA	NA	NA	NA	NA	NA	C	C	C	C	G	G	C	C	G	C	C	C	C	C	C	C	C	C	C	C	C	C	G	C	C	C	C	C	C	C	C	C	C	C	C	C	C	G	C
S1A_535858090	G/A	1A	535858090	+	NA	NA	NA	NA	NA	NA	G	G	G	G	A	A	G	A	A	G	G	G	G	G	G	G	G	G	G	G	G	G	A	G	G	G	G	G	G	G	G	G	G	G	G	G	G	A	R
S1A_535878341	G/A	1A	535878341	+	NA	NA	NA	NA	NA	NA	G	G	G	G	G	G	G	A	G	G	G	G	G	G	G	G	G	G	G	G	G	G	G	G	G	G	G	G	G	G	G	G	G	G	G	G	G	G	R
S1A_535882457	G/A	1A	535882457	+	NA	NA	NA	NA	NA	NA	G	G	G	G	G	G	G	A	G	G	G	G	G	G	G	G	G	G	G	G	G	G	G	G	G	G	G	G	G	G	G	G	G	G	G	G	G	G	R
S1A_535896241	T/A	1A	535896241	+	NA	NA	NA	NA	NA	NA	T	T	T	T	T	T	T	T	T	T	T	T	T	T	T	T	T	T	T	T	T	T	T	T	T	T	T	T	T	T	T	T	T	T	A	T	T	T	T
S1A_535896242	T/A	1A	535896242	+	NA	NA	NA	NA	NA	NA	T	A	T	T	T	T	A	T	T	T	T	T	T	A	A	T	A	T	T	T	T	A	T	A	A	A	A	T	A	T	T	T	A	T	T	T	A	T	W
S1A_535896243	T/A	1A	535896243	+	NA	NA	NA	NA	NA	NA	T	T	T	T	A	A	T	A	A	T	T	T	T	T	T	T	T	T	T	T	T	T	T	T	T	T	T	T	T	T	T	T	T	T	T	T	T	A	W
S1A_535952199	C/T	1A	535952199	+	NA	NA	NA	NA	NA	NA	C	C	C	C	T	T	C	T	T	C	C	C	C	C	C	C	C	C	C	C	C	C	C	C	C	C	C	C	C	C	C	C	C	C	C	C	C	T	Y
S1A_535952223	C/T	1A	535952223	+	NA	NA	NA	NA	NA	NA	C	C	C	C	C	C	C	C	C	C	C	C	C	C	C	C	C	C	C	C	C	C	C	C	C	C	C	C	C	C	C	C	C	C	T	C	C	C	C
S1A_535952274	G/A	1A	535952274	+	NA	NA	NA	NA	NA	NA	G	G	G	G	A	A	G	A	A	G	G	G	G	G	G	G	G	G	G	G	G	G	G	G	G	G	G	G	G	G	G	G	G	G	G	G	G	A	R
S1A_535952287	G/T	1A	535952287	+	NA	NA	NA	NA	NA	NA	G	G	G	G	G	G	G	G	G	G	G	G	G	G	G	G	G	G	G	G	G	G	G	G	G	G	G	G	G	G	G	G	G	G	T	G	G	G	G
S1A_536664231	G/C	1A	536664231	+	NA	NA	NA	NA	NA	NA	C	G	C	C	G	G	G	G	G	C	C	C	C	G	G	C	G	C	C	C	C	G	C	G	G	G	G	C	G	C	C	C	G	C	G	C	G	G	G
S1A_536664287	A/C	1A	536664287	+	NA	NA	NA	NA	NA	NA	A	C	A	A	A	A	C	A	A	A	A	A	A	C	C	A	C	A	A	A	A	C	A	C	C	C	C	A	C	A	A	A	C	A	C	A	C	A	M
S1A_536955643	T/C	1A	536955643	+	NA	NA	NA	NA	NA	NA	T	T	T	T	T	T	T	T	T	T	T	T	T	T	T	T	T	T	T	T	T	T	C	T	T	T	T	T	T	T	T	T	T	T	T	T	T	T	T
S1A_536973335	A/G	1A	536973335	+	NA	NA	NA	NA	NA	NA	A	A	A	A	G	G	A	G	G	A	A	A	A	A	A	A	A	A	A	A	A	A	G	A	A	A	A	A	A	A	A	A	A	A	A	A	A	G	R
S1A_537093931	A/G	1A	537093931	+	NA	NA	NA	NA	NA	NA	A	A	A	A	G	G	A	G	G	A	A	A	A	A	A	A	A	A	A	A	A	A	A	A	A	A	A	A	A	A	A	A	A	A	A	A	A	G	R
S1A_537541244	C/T	1A	537541244	+	NA	NA	NA	NA	NA	NA	C	C	C	C	T	T	C	T	T	C	C	C	C	C	C	C	C	C	C	C	C	C	C	C	C	C	C	C	C	C	C	C	C	C	C	C	C	T	Y
S1A_537889237	C/T	1A	537889237	+	NA	NA	NA	NA	NA	NA	C	C	C	C	T	T	C	T	T	C	C	C	C	C	C	C	C	C	C	C	C	C	C	C	C	C	C	C	C	C	C	C	C	C	C	C	C	T	Y
S1A_537889297	A/G	1A	537889297	+	NA	NA	NA	NA	NA	NA	A	A	A	A	G	G	A	G	G	A	A	A	A	A	A	A	A	A	A	A	A	A	A	A	A	A	A	A	A	A	A	A	A	A	A	A	A	G	R
S1A_539737658	G/C	1A	539737658	+	NA	NA	NA	NA	NA	NA	G	G	G	G	C	C	G	C	C	G	G	G	G	G	G	G	G	G	G	G	G	C	C	G	G	G	G	G	G	G	G	G	G	G	G	G	G	C	S
S1A_539783455	C/T	1A	539783455	+	NA	NA	NA	NA	NA	NA	C	C	C	C	T	T	C	T	T	C	C	C	C	C	C	C	C	C	C	C	C	Y	T	C	C	C	C	C	C	C	C	C	C	C	C	C	C	T	C
S1A_539964290	C/A	1A	539964290	+	NA	NA	NA	NA	NA	NA	C	C	C	C	A	A	C	A	A	C	C	C	C	C	C	C	C	C	C	C	C	M	A	C	C	C	C	C	C	C	C	C	C	C	C	C	C	A	C
S1A_540136972	C/T	1A	540136972	+	NA	NA	NA	NA	NA	NA	C	T	C	C	C	C	T	C	C	C	C	C	C	T	T	T	Y	C	C	C	C	C	C	T	T	T	T	C	C	C	C	C	T	C	C	C	T	C	Y
S1A_540261150	T/C	1A	540261150	+	NA	NA	NA	NA	NA	NA	T	C	T	T	T	T	C	T	T	T	T	T	T	C	C	C	Y	T	T	T	T	T	T	C	C	C	C	T	C	T	T	T	C	T	T	T	C	T	Y
S1A_540414611	A/G	1A	540414611	+	NA	NA	NA	NA	NA	NA	A	A	A	A	G	G	A	G	G	A	A	G	A	A	A	A	A	A	A	A	A	G	G	A	A	A	A	A	A	A	A	A	A	A	A	A	A	G	G
S1A_540551835	T/C	1A	540551835	+	NA	NA	NA	NA	NA	NA	T	T	T	T	C	C	T	C	C	T	T	C	T	T	T	T	T	T	T	T	T	C	C	T	T	T	T	T	T	T	T	T	T	T	T	T	T	C	C
S1A_540664712	T/C	1A	540664712	+	NA	NA	NA	NA	NA	NA	T	T	T	T	C	C	T	C	C	T	T	C	T	T	T	T	T	T	T	T	T	C	C	T	T	T	T	T	T	T	T	T	T	T	T	T	T	C	C
S1A_540667747	C/G	1A	540667747	+	NA	NA	NA	NA	NA	NA	C	C	C	C	G	G	C	G	G	C	C	G	C	C	C	C	C	C	C	C	C	G	C	C	C	C	C	C	C	C	C	C	C	C	C	C	C	G	G
S1A_540674011	T/C	1A	540674011	+	NA	NA	NA	NA	NA	NA	T	T	T	T	C	C	T	C	C	T	T	C	T	T	T	T	T	T	T	T	T	C	T	T	T	T	T	T	T	T	T	T	T	T	T	T	T	C	C
S1A_541141903	A/G	1A	541141903	+	NA	NA	NA	NA	NA	NA	A	A	A	A	G	G	A	G	G	A	A	G	A	A	A	A	A	A	A	A	A	G	A	A	A	A	A	A	A	A	A	A	A	A	A	A	A	G	G
S1A_541729095	A/G	1A	541729095	+	NA	NA	NA	NA	NA	NA	A	A	A	A	G	G	A	G	G	A	A	G	A	A	A	A	A	A	A	A	A	G	A	A	A	A	A	A	A	A	A	A	A	A	A	A	A	G	G
S1A_541992725	C/T	1A	541992725	+	NA	NA	NA	NA	NA	NA	C	C	C	C	T	T	C	T	T	C	C	T	C	C	C	C	C	C	C	C	C	T	C	C	C	C	C	C	C	C	C	C	C	C	C	C	C	C	Y
S1A_542180779	C/T	1A	542180779	+	NA	NA	NA	NA	NA	NA	C	C	T	T	C	C	C	C	C	T	T	C	T	C	T	C	C	C	C	Y	C	C	T	C	C	C	C	C	C	C	C	C	C	Y	C	C	C	C	C
S1A_542358705	G/C	1A	542358705	+	NA	NA	NA	NA	NA	NA	C	G	C	C	G	G	G	G	G	C	C	G	C	G	C	G	C	C	C	C	C	G	C	G	G	G	G	C	G	C	C	C	G	C	C	C	G	G	G
S1A_542758730	A/G	1A	542758730	+	NA	NA	NA	NA	NA	NA	G	A	G	G	A	A	A	A	A	G	G	A	G	A	G	A	G	G	G	G	G	A	G	A	A	A	A	G	A	G	G	G	A	G	G	G	A	A	A
S1A_542763790	A/G	1A	542763790	+	NA	NA	NA	NA	NA	NA	G	A	G	G	A	A	A	A	A	G	G	A	G	A	G	A	G	G	G	G	G	A	G	A	A	A	A	G	A	G	G	G	A	G	G	G	A	A	A
S1A_543171656	A/G	1A	543171656	+	NA	NA	NA	NA	NA	NA	G	A	G	G	A	A	A	A	A	G	G	A	G	A	G	A	G	G	G	G	G	A	G	A	A	A	A	G	A	G	G	G	A	G	G	G	A	A	A
S1A_543426691	T/A	1A	543426691	+	NA	NA	NA	NA	NA	NA	A	T	A	A	T	T	T	T	T	A	A	T	A	T	A	T	A	A	A	A	A	T	A	T	T	T	T	A	T	A	A	A	T	A	A	A	T	T	T
S1A_543830721	G/T	1A	543830721	+	NA	NA	NA	NA	NA	NA	T	G	T	T	G	G	G	G	G	T	T	G	T	G	T	G	T	T	T	T	T	G	T	G	G	G	G	T	G	T	T	T	G	T	T	T	G	G	G
S1A_544372287	T/C	1A	544372287	+	NA	NA	NA	NA	NA	NA	C	T	C	C	T	T	T	T	T	C	C	T	C	T	C	T	T	C	C	C	C	T	C	T	T	T	T	C	T	C	C	C	T	C	C	C	T	T	T
S1A_544583228	C/T	1A	544583228	+	NA	NA	NA	NA	NA	NA	C	T	C	C	C	C	T	C	Y	C	C	C	C	T	C	T	T	C	C	C	T	C	C	T	T	T	T	C	T	C	C	C	T	C	C	C	T	C	C
S1A_544706167	A/G	1A	544706167	+	NA	NA	NA	NA	NA	NA	A	A	A	A	G	G	A	G	R	A	A	G	A	A	A	A	A	A	A	A	A	G	A	A	A	A	A	A	A	A	A	A	A	A	A	A	A	G	G
S1A_544933520	G/A	1A	544933520	+	NA	NA	NA	NA	NA	NA	A	G	A	A	G	G	G	G	G	A	A	G	A	G	A	G	G	A	A	A	G	G	A	G	G	G	G	A	G	A	A	A	G	A	A	A	G	G	G
S1A_545747288	A/G	1A	545747288	+	NA	NA	NA	NA	NA	NA	G	A	G	G	A	A	A	A	A	G	G	A	G	A	G	A	A	G	G	G	A	A	G	A	A	A	A	G	A	G	G	G	A	G	G	G	A	A	A
S1A_545762254	G/A	1A	545762254	+	NA	NA	NA	NA	NA	NA	G	A	G	G	G	G	A	G	A	G	G	G	G	A	G	A	A	G	G	G	A	G	G	A	A	A	A	G	A	G	G	G	A	G	G	G	A	G	G
S1A_545888499	C/T	1A	545888499	+	NA	NA	NA	NA	NA	NA	C	T	C	C	C	Y	T	C	T	C	C	C	C	T	C	T	T	C	C	C	T	C	C	T	T	T	T	C	T	C	C	C	T	C	C	C	T	C	C
S1A_545892585	C/T	1A	545892585	+	NA	NA	NA	NA	NA	NA	C	C	C	C	T	Y	C	T	C	C	C	T	C	C	C	C	C	C	C	C	C	T	T	C	C	C	C	C	C	C	C	C	C	C	C	C	C	T	T
S1A_546031772	G/T	1A	546031772	+	NA	NA	NA	NA	NA	NA	G	G	G	G	T	K	G	T	G	G	G	T	G	G	G	G	G	G	G	G	G	T	T	G	G	G	G	G	G	G	G	G	G	G	G	G	G	T	T
S1A_546044944	G/A	1A	546044944	+	NA	NA	NA	NA	NA	NA	G	G	G	G	A	R	G	A	G	G	G	A	G	G	G	G	G	G	G	G	G	A	A	G	G	G	G	G	G	G	G	G	G	G	G	G	G	A	A
S1A_546243377	G/A	1A	546243377	+	NA	NA	NA	NA	NA	NA	A	G	A	A	G	G	G	G	G	A	A	G	A	G	A	G	G	A	A	A	G	G	G	G	G	G	G	A	G	A	A	A	G	A	A	A	G	G	G
S1A_546508579	A/G	1A	546508579	+	NA	NA	NA	NA	NA	NA	A	A	A	A	G	R	A	G	A	A	A	G	A	A	A	A	A	A	A	A	A	G	G	A	A	A	A	A	A	A	A	A	A	A	A	A	A	G	G
S1A_547419510	A/G	1A	547419510	+	NA	NA	NA	NA	NA	NA	G	A	G	G	A	A	A	A	A	G	G	A	G	A	G	A	A	G	G	G	A	A	A	A	A	A	A	G	A	G	G	G	A	G	G	R	A	A	A
S1A_547577508	A/G	1A	547577508	+	NA	NA	NA	NA	NA	NA	G	A	G	G	A	A	A	A	A	G	G	A	G	A	G	A	A	G	G	G	A	A	A	A	A	A	A	G	A	G	G	G	A	G	G	R	A	A	A
S1A_547599643	A/T	1A	547599643	+	NA	NA	NA	NA	NA	NA	T	A	T	T	A	A	A	A	A	T	T	A	T	A	T	A	A	T	T	T	A	A	A	A	A	A	A	T	A	T	T	T	A	T	T	W	A	A	A
S1A_547852316	T/C	1A	547852316	+	NA	NA	NA	NA	NA	NA	C	T	C	C	T	T	T	T	T	C	C	T	C	T	C	T	T	C	C	C	T	T	T	T	T	T	T	C	T	C	C	C	T	C	C	Y	T	T	T
S1A_547958750	G/A	1A	547958750	+	NA	NA	NA	NA	NA	NA	A	G	A	A	G	G	G	G	G	A	A	G	A	G	A	G	G	A	A	A	G	G	G	G	G	G	G	A	G	A	A	A	G	A	A	R	G	G	G
S1A_548298782	C/T	1A	548298782	+	NA	NA	NA	NA	NA	NA	T	C	T	T	C	C	C	C	C	T	T	C	T	C	T	C	C	T	T	T	C	C	C	C	C	C	C	T	C	T	T	T	C	T	T	Y	C	C	C
S1A_548300959	T/C	1A	548300959	+	NA	NA	NA	NA	NA	NA	C	T	C	C	T	T	T	T	T	C	C	T	C	T	C	T	T	C	C	C	T	T	T	T	T	T	T	C	T	C	C	C	T	C	C	Y	T	T	T
S1A_548775451	G/A	1A	548775451	+	NA	NA	NA	NA	NA	NA	G	G	G	G	A	R	G	A	G	G	G	A	G	G	G	G	G	G	G	G	G	A	G	G	G	G	G	G	G	G	G	G	G	G	G	G	G	A	A
S1A_548956406	G/A	1A	548956406	+	NA	NA	NA	NA	NA	NA	G	G	G	G	A	R	G	A	G	G	G	A	G	G	G	G	G	G	G	G	G	A	G	G	G	G	G	G	G	G	G	G	G	G	G	G	G	A	A
S1A_549012098	C/G	1A	549012098	+	NA	NA	NA	NA	NA	NA	C	C	C	C	G	S	C	G	C	C	C	G	C	C	C	C	C	C	C	C	C	G	C	C	C	C	C	C	C	C	C	C	C	C	C	C	C	G	G
S1A_549213783	A/G	1A	549213783	+	NA	NA	NA	NA	NA	NA	A	A	A	G	G	R	A	G	A	G	A	G	G	A	A	A	A	A	A	A	A	G	A	A	A	A	A	A	A	A	A	A	A	A	A	A	A	G	G
S1A_549295002	C/A	1A	549295002	+	NA	NA	NA	NA	NA	NA	C	C	C	A	A	M	C	A	C	A	C	A	A	C	C	C	C	C	C	C	C	A	C	C	C	C	C	C	C	C	C	C	C	C	C	C	C	A	A
S1A_549298905	T/C	1A	549298905	+	NA	NA	NA	NA	NA	NA	T	T	T	C	C	Y	T	C	T	C	T	C	C	T	T	T	T	T	T	T	T	C	T	T	T	T	T	T	T	T	T	T	T	T	T	T	T	C	C
S1A_549314919	C/G	1A	549314919	+	NA	NA	NA	NA	NA	NA	C	C	C	G	G	S	C	G	C	G	C	G	G	C	C	C	C	C	C	C	C	G	C	C	C	C	C	C	C	C	C	C	C	C	C	C	C	G	G
S1A_549420673	T/C	1A	549420673	+	NA	NA	NA	NA	NA	NA	T	C	T	T	T	Y	C	T	C	T	T	T	T	C	T	C	C	T	T	T	C	T	C	C	C	C	C	T	C	T	T	T	C	T	T	T	C	T	T
S1A_549489299	A/G	1A	549489299	+	NA	NA	NA	NA	NA	NA	A	A	A	G	G	R	A	A	A	G	A	G	G	A	A	A	A	A	A	A	A	G	A	A	A	A	A	A	A	A	A	A	A	A	A	A	A	G	G
S1A_549511417	C/G	1A	549511417	+	NA	NA	NA	NA	NA	NA	C	C	C	G	G	S	C	C	C	G	C	G	G	G	C	C	C	C	C	C	C	G	C	C	C	C	C	C	C	C	C	C	C	C	C	C	C	G	G
S1A_549707035	C/G	1A	549707035	+	NA	NA	NA	NA	NA	NA	S	G	C	C	C	S	G	C	G	C	C	C	C	G	C	G	G	C	C	C	G	C	G	G	G	G	G	C	G	C	C	C	G	C	C	C	G	C	C
S1A_549851181	A/C	1A	549851181	+	NA	NA	NA	NA	NA	NA	M	C	A	A	A	M	C	A	C	A	A	A	A	C	A	C	C	A	A	A	C	A	C	C	C	C	C	A	C	A	A	A	C	A	A	A	C	A	A
S1A_550742533	G/A	1A	550742533	+	NA	NA	NA	NA	NA	NA	R	G	A	G	G	G	G	A	G	G	A	R	G	G	A	G	G	A	A	A	G	G	G	G	G	G	G	A	G	A	A	A	G	A	A	A	G	G	G
S1A_550790885	C/G	1A	550790885	+	NA	NA	NA	NA	NA	NA	S	C	G	C	C	C	C	G	C	C	G	S	C	C	G	C	C	G	G	G	C	C	C	C	C	C	C	G	C	G	G	G	C	G	G	G	C	C	C
S1A_551131565	G/T	1A	551131565	+	NA	NA	NA	NA	NA	NA	K	G	T	G	G	G	G	T	G	G	T	K	G	G	T	G	G	T	T	T	G	G	G	G	G	G	G	T	G	T	T	T	G	T	T	T	G	G	G
S1A_551170221	T/G	1A	551170221	+	NA	NA	NA	NA	NA	NA	K	G	T	T	T	K	G	T	G	T	T	T	T	G	T	G	G	T	T	T	G	T	G	G	G	G	G	T	G	T	T	T	G	T	T	T	G	T	T
S1A_551543858	C/A	1A	551543858	+	NA	NA	NA	NA	NA	NA	M	C	A	C	A	M	C	A	C	C	A	A	C	C	A	C	C	A	A	A	C	C	C	C	C	C	C	A	C	A	A	A	C	A	A	A	C	A	C
S1A_551790671	C/T	1A	551790671	+	NA	NA	NA	NA	NA	NA	C	C	C	T	C	C	C	C	C	T	C	C	T	C	C	C	C	C	C	C	C	T	C	C	C	C	C	C	C	C	C	C	C	C	C	C	C	C	T
S1A_551910214	C/G	1A	551910214	+	NA	NA	NA	NA	NA	NA	S	G	C	C	C	S	G	C	G	C	C	C	C	G	C	G	G	C	C	C	G	C	G	G	G	G	G	C	G	C	C	C	G	C	C	C	G	C	C
S1A_552188637	A/G	1A	552188637	+	NA	NA	NA	NA	NA	NA	R	A	G	A	G	R	A	G	A	A	G	G	A	A	G	A	A	A	A	G	A	A	A	A	A	A	A	G	A	G	G	G	A	G	G	G	A	G	A
S1A_552280058	A/G	1A	552280058	+	NA	NA	NA	NA	NA	NA	R	A	G	A	G	R	A	G	A	A	G	G	A	A	G	A	A	A	A	G	A	A	A	A	A	A	A	G	A	G	G	G	A	G	A	G	A	G	A
S1A_552281805	A/G	1A	552281805	+	NA	NA	NA	NA	NA	NA	R	A	G	A	G	R	A	G	A	A	G	G	A	A	G	A	A	A	A	G	A	A	A	A	A	A	A	G	A	G	G	G	A	G	A	G	A	G	A
S1A_552333339	A/G	1A	552333339	+	NA	NA	NA	NA	NA	NA	R	A	G	A	G	R	A	G	A	A	G	G	A	A	G	A	A	A	A	G	A	A	A	A	A	A	A	G	A	G	G	G	A	G	A	G	A	G	A
S1A_552974418	T/C	1A	552974418	+	NA	NA	NA	NA	NA	NA	Y	T	C	T	C	Y	T	C	T	T	C	C	T	T	C	T	T	T	T	C	T	T	T	T	T	T	T	C	T	C	C	C	T	C	T	C	T	C	T
S1A_554211827	A/G	1A	554211827	+	NA	NA	NA	NA	NA	NA	R	A	G	A	A	A	A	G	A	A	G	G	A	A	G	A	A	A	A	G	A	A	A	A	A	A	A	G	A	G	A	A	A	G	A	R	A	A	A
S1A_554243634	A/C	1A	554243634	+	NA	NA	NA	NA	NA	NA	M	A	C	A	A	A	A	C	A	A	C	C	A	A	C	A	A	A	A	C	A	A	A	A	A	A	A	C	A	C	A	A	A	C	A	M	A	A	A
S1A_554681868	C/T	1A	554681868	+	NA	NA	NA	NA	NA	NA	Y	C	T	C	C	C	C	T	C	C	T	T	C	C	T	C	C	C	C	T	C	C	C	C	C	C	C	T	C	T	C	C	C	T	C	Y	C	C	C
S1A_554941432	G/A	1A	554941432	+	NA	NA	NA	NA	NA	NA	R	G	A	G	G	G	G	A	G	G	A	A	G	G	A	G	G	G	G	A	G	G	G	G	G	G	G	A	G	A	G	G	G	A	G	R	G	G	G
S1A_554952104	C/A	1A	554952104	+	NA	NA	NA	NA	NA	NA	M	C	A	C	C	C	C	A	C	C	A	A	C	C	A	C	C	C	C	A	C	C	C	C	C	C	C	A	C	A	C	C	C	A	C	M	C	C	C
S1A_555072396	G/A	1A	555072396	+	NA	NA	NA	NA	NA	NA	R	G	A	G	G	G	G	A	G	G	A	A	G	G	A	G	G	G	G	A	G	G	G	G	G	G	G	A	G	A	G	G	G	A	G	R	G	G	G
S1A_555072424	A/G	1A	555072424	+	NA	NA	NA	NA	NA	NA	R	A	G	A	A	A	A	G	A	A	G	G	A	A	G	A	A	A	A	G	A	A	A	A	A	A	A	G	A	G	A	A	A	G	A	R	A	A	A
S1A_555820426	A/C	1A	555820426	+	NA	NA	NA	NA	NA	NA	A	A	A	C	A	A	A	A	A	C	A	A	C	A	A	A	A	C	C	A	A	C	A	A	A	A	A	A	A	A	C	C	A	A	C	A	A	A	C
S1A_555948141	G/A	1A	555948141	+	NA	NA	NA	NA	NA	NA	G	G	G	A	G	G	G	G	G	A	A	R	A	G	G	G	G	A	A	G	G	A	G	G	G	G	G	G	G	G	A	A	G	G	A	R	G	G	A
S1A_556109917	A/G	1A	556109917	+	NA	NA	NA	NA	NA	NA	A	A	A	A	A	A	A	A	A	A	A	A	A	A	A	A	A	A	A	A	A	A	A	A	A	A	A	A	A	A	G	G	A	A	G	A	A	A	A
S1A_557295620	T/C	1A	557295620	+	NA	NA	NA	NA	NA	NA	Y	C	T	T	T	Y	C	T	C	T	T	T	T	C	T	C	C	T	T	T	C	T	C	C	C	C	C	T	C	T	T	T	C	T	T	T	C	T	T
S1A_557295935	C/T	1A	557295935	+	NA	NA	NA	NA	NA	NA	C	T	C	C	C	Y	T	C	T	C	C	C	C	T	C	T	T	C	C	C	T	C	T	T	T	T	T	C	T	C	C	C	T	C	C	C	T	C	C
S1A_557314695	A/G	1A	557314695	+	NA	NA	NA	NA	NA	NA	A	G	A	A	A	R	G	A	G	A	A	A	A	G	A	G	G	A	A	A	G	A	G	G	G	G	G	A	G	A	A	A	G	A	A	A	G	A	A
S1A_557466000	G/A	1A	557466000	+	NA	NA	NA	NA	NA	NA	G	A	G	G	G	R	A	G	A	G	G	G	G	A	G	A	A	G	G	G	A	G	A	A	A	A	A	G	A	G	G	G	A	G	G	G	A	G	G
S1A_557977404	G/A	1A	557977404	+	NA	NA	NA	NA	NA	NA	R	A	G	G	G	R	A	G	A	G	G	G	G	A	G	A	A	G	G	G	A	G	A	A	A	A	A	G	A	G	G	G	A	G	G	G	A	G	G
S1A_558253708	A/G	1A	558253708	+	NA	NA	NA	NA	NA	NA	R	G	A	A	A	R	G	A	G	A	A	A	A	G	A	G	G	A	A	A	G	A	G	G	G	G	G	A	G	A	A	A	G	A	A	A	G	A	A
S1A_558307360	G/A	1A	558307360	+	NA	NA	NA	NA	NA	NA	G	A	G	G	G	R	A	G	A	G	G	G	G	A	G	A	A	G	G	G	A	G	A	A	A	A	A	G	A	G	G	G	A	G	G	G	A	G	G
S1A_558316677	C/G	1A	558316677	+	NA	NA	NA	NA	NA	NA	C	G	C	C	G	G	G	C	G	C	C	C	C	G	C	G	G	C	C	C	G	C	G	G	G	G	G	C	G	C	C	C	G	C	C	S	G	G	C
S1A_558464613	C/T	1A	558464613	+	NA	NA	NA	NA	NA	NA	C	T	C	C	C	Y	T	C	T	C	C	C	C	T	C	T	T	C	C	C	T	C	T	T	T	T	T	C	T	C	C	C	T	C	C	C	T	C	C
S1A_558541135	G/A	1A	558541135	+	NA	NA	NA	NA	NA	NA	G	A	G	G	G	R	A	G	A	G	G	G	G	A	G	A	A	G	G	G	A	G	A	A	A	A	A	G	A	G	G	G	A	G	G	G	A	G	G
S1A_558591438	C/T	1A	558591438	+	NA	NA	NA	NA	NA	NA	C	T	C	C	C	Y	T	C	T	C	C	C	C	T	C	T	T	C	C	C	T	C	T	T	T	T	T	C	T	C	C	C	T	C	C	C	T	C	C
S1A_559114283	T/C	1A	559114283	+	NA	NA	NA	NA	NA	NA	T	C	T	T	T	Y	C	T	C	T	T	T	T	C	T	C	C	T	T	T	C	T	C	C	C	C	C	T	C	T	T	T	C	T	T	T	C	T	T
S1A_559504207	G/A	1A	559504207	+	NA	NA	NA	NA	NA	NA	G	A	G	G	G	R	A	G	A	G	G	G	G	A	G	A	A	G	G	G	A	G	A	A	A	A	A	G	A	G	G	G	A	G	G	G	A	G	G
S1A_559613286	G/A	1A	559613286	+	NA	NA	NA	NA	NA	NA	G	A	G	G	G	R	A	G	A	G	G	G	G	A	G	A	A	G	G	G	A	G	A	A	A	A	A	G	A	G	G	G	A	G	G	G	A	G	G
S1A_559780257	C/T	1A	559780257	+	NA	NA	NA	NA	NA	NA	C	T	C	C	C	Y	T	C	T	C	C	C	C	T	C	T	T	C	C	C	T	C	T	T	T	T	T	C	T	C	C	C	T	C	C	C	T	C	C
S1A_559780854	G/A	1A	559780854	+	NA	NA	NA	NA	NA	NA	G	A	G	G	G	R	A	G	A	G	G	G	G	A	G	A	A	G	G	G	A	G	A	A	A	A	A	G	A	G	G	G	A	G	G	G	A	G	G
S1A_559976386	G/T	1A	559976386	+	NA	NA	NA	NA	NA	NA	G	T	G	G	G	K	T	G	T	G	G	G	G	T	G	T	T	G	G	G	T	G	T	T	T	T	T	G	T	G	G	G	T	G	G	G	T	G	G
S1A_560369127	G/A	1A	560369127	+	NA	NA	NA	NA	NA	NA	G	G	G	G	G	G	G	G	G	G	G	G	G	G	G	G	G	G	A	G	G	A	G	G	G	G	G	G	G	G	G	G	G	G	A	R	G	G	A
S1A_560437999	A/G	1A	560437999	+	NA	NA	NA	NA	NA	NA	A	G	A	A	A	R	G	A	G	A	A	A	A	G	A	G	G	A	A	A	G	A	G	G	G	G	G	A	G	A	A	A	G	A	A	A	G	A	A
S1A_560829371	G/T	1A	560829371	+	NA	NA	NA	NA	NA	NA	T	G	T	G	G	G	G	T	G	T	T	T	G	G	G	G	G	G	G	K	G	G	G	G	G	G	G	T	G	T	G	G	G	T	G	G	G	G	G
S1A_561171206	C/G	1A	561171206	+	NA	NA	NA	NA	NA	NA	C	G	C	C	C	S	G	C	G	C	C	C	C	G	C	G	G	C	C	C	G	C	G	G	G	G	G	C	G	C	C	C	G	C	C	C	G	C	C
S1A_561372892	C/T	1A	561372892	+	NA	NA	NA	NA	NA	NA	T	C	T	C	C	C	C	T	C	T	T	T	C	C	C	C	C	C	C	Y	C	C	C	C	C	C	C	T	C	T	C	C	C	T	C	C	C	C	C
S1A_564125293	C/T	1A	564125293	+	NA	NA	NA	NA	NA	NA	T	C	T	T	C	C	C	T	C	T	T	T	T	C	C	C	C	T	T	T	C	T	C	C	C	C	C	T	C	T	T	T	C	T	T	T	C	C	T
S1A_564314347	G/T	1A	564314347	+	NA	NA	NA	NA	NA	NA	G	G	G	T	G	G	G	G	G	G	G	K	T	G	G	G	G	T	T	T	G	T	G	G	G	G	G	G	G	G	T	T	G	T	T	T	G	G	T
S1A_564570772	G/A	1A	564570772	+	NA	NA	NA	NA	NA	NA	G	G	G	A	A	R	G	G	G	G	G	R	A	G	A	G	G	A	A	A	G	A	G	G	G	G	G	G	G	G	A	A	G	A	A	A	G	A	A
S1A_564585359	G/T	1A	564585359	+	NA	NA	NA	NA	NA	NA	T	G	T	G	G	G	G	T	G	T	T	K	G	G	G	G	G	G	G	G	G	G	G	G	G	G	G	T	G	T	G	G	G	G	G	G	G	G	G
S1A_565049896	C/T	1A	565049896	+	NA	NA	NA	NA	NA	NA	T	C	T	C	C	C	C	T	C	T	T	Y	C	C	C	C	C	C	C	C	C	C	C	C	C	C	C	T	C	T	C	C	C	C	C	C	C	C	C
S1A_565121462	G/A	1A	565121462	+	NA	NA	NA	NA	NA	NA	G	A	G	G	G	A	A	G	A	G	G	G	G	R	G	A	A	G	G	G	A	G	A	A	A	A	A	G	A	G	G	G	A	G	G	G	A	G	G
S1A_565187582	G/T	1A	565187582	+	NA	NA	NA	NA	NA	NA	G	T	G	G	G	T	T	G	T	G	G	G	G	K	G	T	T	G	G	G	T	G	T	T	T	T	T	G	T	G	G	G	T	G	G	G	T	G	G
S1A_565198894	T/G	1A	565198894	+	NA	NA	NA	NA	NA	NA	T	T	T	G	G	T	T	T	T	T	T	K	G	T	G	T	T	G	G	G	T	K	T	T	T	T	T	T	T	T	G	G	T	G	G	G	T	G	G
S1A_565294670	A/C	1A	565294670	+	NA	NA	NA	NA	NA	NA	C	A	C	A	A	A	A	C	A	C	C	M	A	A	A	A	A	A	A	A	A	A	A	A	A	A	A	C	A	C	A	A	A	A	A	A	M	A	A
S1A_565389355	T/A	1A	565389355	+	NA	NA	NA	NA	NA	NA	T	A	T	T	T	A	A	T	A	T	T	T	T	W	T	A	A	T	T	T	A	W	A	A	A	A	A	T	A	T	T	T	A	T	T	T	A	T	T
S1A_565395781	G/A	1A	565395781	+	NA	NA	NA	NA	NA	NA	A	A	G	G	G	A	A	G	A	G	G	G	G	R	G	A	A	G	G	G	A	R	A	A	A	A	A	G	A	G	G	G	A	G	G	G	A	G	G
S1A_565519207	A/C	1A	565519207	+	NA	NA	NA	NA	NA	NA	A	A	A	C	A	A	A	A	A	A	A	M	C	A	A	A	A	C	C	C	A	M	A	A	A	A	A	A	A	A	C	C	A	C	C	C	A	A	C
S1A_566008502	C/T	1A	566008502	+	NA	NA	NA	NA	NA	NA	T	C	T	C	C	C	C	T	C	T	T	Y	C	C	T	C	C	C	C	C	C	C	C	C	C	C	C	T	C	T	C	C	C	C	C	C	Y	C	C
S1A_566064814	G/A	1A	566064814	+	NA	NA	NA	NA	NA	NA	G	G	G	A	A	R	G	G	G	G	G	R	A	R	G	G	G	A	A	A	G	R	G	G	G	G	G	G	G	G	A	A	G	A	A	A	G	A	A
S1A_566160916	C/T	1A	566160916	+	NA	NA	NA	NA	NA	NA	C	C	C	T	T	Y	C	C	C	C	C	Y	T	Y	T	C	C	T	T	T	C	Y	C	C	C	C	C	C	C	C	T	T	C	T	T	T	C	T	T
S1A_566195267	G/T	1A	566195267	+	NA	NA	NA	NA	NA	NA	G	T	G	G	G	K	T	G	T	G	G	G	G	K	G	T	T	G	G	G	T	K	T	T	T	T	T	G	T	G	G	G	T	G	G	G	T	G	G
S1A_566224664	G/A	1A	566224664	+	NA	NA	NA	NA	NA	NA	G	A	G	G	G	R	A	G	A	G	G	G	G	R	G	A	A	G	G	G	A	R	A	A	A	A	A	G	A	G	G	G	A	G	G	G	A	G	G
S1A_566300736	G/A	1A	566300736	+	NA	NA	NA	NA	NA	NA	A	G	R	G	G	G	G	A	G	A	A	R	G	G	G	G	G	G	G	G	G	G	G	G	G	G	G	A	G	A	G	G	G	G	G	G	G	G	G
S1A_566319240	C/T	1A	566319240	+	NA	NA	NA	NA	NA	NA	C	T	C	C	C	Y	T	C	T	C	C	C	C	Y	C	T	T	C	C	C	T	Y	T	T	T	T	T	C	T	C	C	C	T	C	C	C	T	C	C
S1A_566369466	T/C	1A	566369466	+	NA	NA	NA	NA	NA	NA	T	T	T	T	C	Y	T	T	T	T	T	T	T	T	T	T	T	T	T	T	T	T	T	T	T	T	T	T	T	T	T	T	T	T	T	T	T	C	T
S1A_566378186	G/A	1A	566378186	+	NA	NA	NA	NA	NA	NA	A	G	R	G	G	G	G	A	G	A	A	R	G	G	G	G	G	G	G	G	G	G	G	G	G	G	G	A	G	A	G	G	G	G	G	G	G	G	G
S1A_566565240	C/T	1A	566565240	+	NA	NA	NA	NA	NA	NA	C	C	C	C	C	C	C	C	C	C	C	C	C	C	C	C	C	C	T	T	C	Y	C	C	C	C	C	C	C	C	C	C	C	C	T	C	C	C	T
S1A_566590619	G/T	1A	566590619	+	NA	NA	NA	NA	NA	NA	T	G	K	G	G	G	G	T	G	T	T	K	G	G	G	G	G	G	T	T	G	K	G	G	G	G	G	T	G	T	G	G	G	G	T	G	G	G	T
S1A_566599268	T/C	1A	566599268	+	NA	NA	NA	NA	NA	NA	C	T	Y	T	T	T	T	C	T	C	C	Y	T	T	T	T	T	T	T	T	T	T	T	T	T	T	T	C	T	C	T	T	T	T	T	T	T	T	T
S1A_566634180	G/C	1A	566634180	+	NA	NA	NA	NA	NA	NA	G	G	G	G	G	G	G	G	G	G	G	G	G	G	G	G	G	G	C	C	G	S	G	G	G	G	G	G	G	G	G	G	G	G	C	G	G	G	C
S1A_566634210	C/T	1A	566634210	+	NA	NA	NA	NA	NA	NA	T	C	T	C	C	C	C	T	C	T	T	Y	C	C	C	C	C	C	C	C	C	C	C	C	C	C	C	T	C	T	C	C	C	C	C	C	C	C	C
S1A_567477989	G/T	1A	567477989	+	NA	NA	NA	NA	NA	NA	G	G	G	G	T	K	G	G	G	G	G	G	G	G	T	G	G	G	G	G	G	G	G	G	G	G	G	G	G	G	G	G	G	T	G	T	G	T	G
S1A_567478043	C/T	1A	567478043	+	NA	NA	NA	NA	NA	NA	C	C	C	C	Y	C	C	C	C	C	C	C	C	C	C	C	C	C	C	C	C	C	C	C	C	C	C	C	C	C	C	C	C	T	C	T	C	T	C
S1A_567630576	G/A	1A	567630576	+	NA	NA	NA	NA	NA	NA	G	G	G	A	G	G	G	G	G	G	G	G	A	G	G	G	G	A	A	A	G	R	G	G	G	G	G	G	G	G	A	A	G	G	A	G	G	G	A
S1A_567633152	C/A	1A	567633152	+	NA	NA	NA	NA	NA	NA	A	C	A	C	C	C	C	A	C	A	A	A	C	C	C	C	C	C	C	C	C	C	C	C	C	C	C	A	C	A	C	C	C	C	C	C	C	C	C
S1A_567966808	T/C	1A	567966808	+	NA	NA	NA	NA	NA	NA	T	T	T	C	T	T	T	C	T	T	T	T	C	T	T	T	T	C	C	C	T	Y	T	T	T	T	T	T	T	T	C	C	T	T	C	T	T	T	C
S1A_567987959	A/G	1A	567987959	+	NA	NA	NA	NA	NA	NA	G	A	G	G	A	A	A	G	A	G	G	G	G	A	A	A	A	G	G	G	A	R	A	A	A	A	A	G	A	G	G	G	A	A	G	A	A	A	G
S1A_568003154	C/T	1A	568003154	+	NA	NA	NA	NA	NA	NA	C	T	C	C	C	Y	T	C	T	C	C	C	C	T	C	T	T	C	C	C	T	Y	T	T	T	T	T	C	T	C	C	C	T	C	C	C	T	C	C
S1A_568013220	T/C	1A	568013220	+	NA	NA	NA	NA	NA	NA	C	T	C	C	T	T	T	C	T	C	C	C	C	T	C	T	T	C	C	C	T	Y	T	T	T	T	T	C	T	C	C	C	T	T	C	T	T	T	C
S1A_568032856	G/C	1A	568032856	+	NA	NA	NA	NA	NA	NA	G	C	G	G	G	S	C	G	C	G	G	G	G	C	G	C	C	G	G	G	C	S	C	C	C	C	C	G	C	G	G	G	C	G	G	G	C	G	G
S1A_568112294	C/T	1A	568112294	+	NA	NA	NA	NA	NA	NA	C	C	C	T	C	C	C	T	C	C	C	C	T	C	C	C	C	T	T	T	C	Y	C	C	C	C	C	C	C	C	T	T	C	C	T	C	C	C	T
S1A_568381115	G/C	1A	568381115	+	NA	NA	NA	NA	NA	NA	G	G	G	G	G	G	G	G	G	G	G	G	G	G	C	G	G	G	G	G	G	G	G	G	G	G	G	G	G	G	G	G	G	C	G	C	G	G	G
S1A_568459119	C/G	1A	568459119	+	NA	NA	NA	NA	NA	NA	G	C	G	C	G	S	C	C	C	G	G	G	C	C	G	C	C	C	C	C	C	C	C	C	C	C	C	G	C	G	C	C	C	G	C	G	C	G	C
S1A_568496490	G/A	1A	568496490	+	NA	NA	NA	NA	NA	NA	G	G	G	G	G	G	G	G	G	G	G	G	G	G	G	G	G	G	G	G	G	G	G	G	G	G	G	G	G	G	G	G	G	A	G	A	G	G	G
S1A_568496498	T/C	1A	568496498	+	NA	NA	NA	NA	NA	NA	C	T	C	T	C	Y	T	T	T	C	C	C	T	T	C	T	T	T	T	T	T	T	T	T	T	T	T	C	T	C	T	T	T	C	T	C	T	C	T
S1A_568547327	G/T	1A	568547327	+	NA	NA	NA	NA	NA	NA	T	G	T	G	G	G	G	G	G	T	T	T	G	G	G	G	G	G	G	G	G	G	G	G	G	G	G	T	G	T	G	G	G	G	G	G	G	G	G
S1A_568650731	G/A	1A	568650731	+	NA	NA	NA	NA	NA	NA	A	G	A	G	G	G	G	G	G	A	A	A	G	G	G	G	G	G	G	G	G	G	G	G	G	G	G	A	G	A	G	G	G	G	G	G	G	G	G
S1A_568650751	G/A	1A	568650751	+	NA	NA	NA	NA	NA	NA	G	G	G	G	G	G	G	G	G	G	G	G	G	G	G	G	G	G	G	G	G	G	G	G	G	G	G	G	G	G	G	G	G	A	G	A	G	G	G
S1A_568721487	C/T	1A	568721487	+	NA	NA	NA	NA	NA	NA	C	C	C	C	C	C	C	C	C	C	C	C	C	C	C	C	C	C	C	C	C	C	C	C	C	C	C	C	C	C	C	C	C	T	C	T	C	C	C
S1A_568938225	C/T	1A	568938225	+	NA	NA	NA	NA	NA	NA	C	C	C	C	C	C	C	C	C	C	C	C	C	C	C	C	C	C	C	C	C	C	C	C	C	C	C	C	C	C	C	C	C	T	C	T	C	C	C
S1A_569246480	G/A	1A	569246480	+	NA	NA	NA	NA	NA	NA	A	G	A	G	A	R	G	G	G	A	A	A	G	R	A	G	G	G	G	G	G	G	G	G	G	G	G	A	G	A	G	G	G	A	G	A	G	A	G
S1A_569306173	G/A	1A	569306173	+	NA	NA	NA	NA	NA	NA	A	G	R	G	G	G	G	G	G	A	A	A	G	G	G	G	G	G	G	G	G	G	G	G	G	G	G	A	G	A	G	G	G	G	G	G	G	G	G
S1A_570226695	T/G	1A	570226695	+	NA	NA	NA	NA	NA	NA	T	T	T	T	T	T	T	T	T	T	T	T	T	T	T	T	T	T	T	T	T	T	T	T	T	T	T	T	T	T	T	T	T	G	T	G	T	T	T
S1A_570227644	G/T	1A	570227644	+	NA	NA	NA	NA	NA	NA	G	G	G	G	G	G	G	G	G	G	G	G	G	G	G	G	G	G	G	G	G	G	G	G	G	G	G	G	G	G	G	G	G	T	G	T	G	G	G
S1A_570256054	A/G	1A	570256054	+	NA	NA	NA	NA	NA	NA	G	A	G	A	A	A	A	A	A	G	G	G	A	A	A	A	A	G	A	A	A	A	A	A	A	A	A	G	A	G	A	A	A	A	A	A	A	A	A
S1A_570392715	G/A	1A	570392715	+	NA	NA	NA	NA	NA	NA	G	G	G	A	G	G	G	A	G	G	G	R	A	G	G	G	G	A	A	A	G	R	G	G	G	G	G	G	G	G	A	A	G	G	A	G	G	G	A
S1A_570423549	G/C	1A	570423549	+	NA	NA	NA	NA	NA	NA	C	G	C	C	C	S	G	C	G	C	C	C	C	S	G	G	G	C	C	C	G	S	G	G	G	G	G	C	G	C	C	C	G	G	C	G	G	C	C
S1A_570615890	C/T	1A	570615890	+	NA	NA	NA	NA	NA	NA	T	C	T	T	T	Y	C	T	C	T	T	T	T	Y	C	C	C	T	T	T	C	Y	C	C	C	C	C	T	C	T	T	T	C	C	T	C	C	T	T
S1A_570620150	C/G	1A	570620150	+	NA	NA	NA	NA	NA	NA	G	C	G	G	G	S	C	G	C	G	G	G	G	S	C	C	C	G	G	G	C	S	C	C	C	C	C	G	C	G	G	G	C	C	G	C	C	G	G
S1A_570880964	A/G	1A	570880964	+	NA	NA	NA	NA	NA	NA	A	A	A	A	G	R	A	A	A	A	A	A	A	R	G	A	A	A	A	A	A	A	A	A	A	A	A	A	A	A	A	A	A	A	A	A	A	G	A
S1A_571348798	C/T	1A	571348798	+	NA	NA	NA	NA	NA	NA	T	C	T	C	T	Y	C	C	C	T	T	T	C	Y	C	C	C	T	C	C	C	C	C	C	C	C	C	T	C	T	C	C	C	C	C	C	C	T	C
S1A_571740835	C/T	1A	571740835	+	NA	NA	NA	NA	NA	NA	C	C	C	C	T	Y	C	C	C	C	C	C	C	Y	T	C	C	C	C	C	C	C	C	C	C	C	C	C	C	C	C	C	C	C	C	C	C	T	C
S1A_571784890	C/G	1A	571784890	+	NA	NA	NA	NA	NA	NA	C	C	C	C	G	S	C	C	C	C	C	C	C	S	G	C	C	C	C	C	C	C	C	C	C	C	C	C	C	C	C	C	C	C	C	C	C	G	C
S1A_571903597	A/T	1A	571903597	+	NA	NA	NA	NA	NA	NA	W	A	A	T	A	A	A	T	A	T	T	T	T	A	A	A	A	T	T	T	A	W	A	A	A	A	A	T	A	T	T	T	A	T	T	T	A	A	T
S1A_571933685	C/G	1A	571933685	+	NA	NA	NA	NA	NA	NA	G	C	G	G	C	C	C	G	C	G	G	G	G	C	C	C	C	G	G	G	C	S	C	C	C	C	C	G	C	G	G	G	C	G	G	G	C	C	G
S1A_571959822	T/C	1A	571959822	+	NA	NA	NA	NA	NA	NA	T	T	T	T	C	Y	T	T	T	T	T	T	T	Y	C	T	T	T	T	T	T	T	T	T	T	T	T	T	T	T	T	T	T	T	T	T	T	C	T
S1A_571959844	G/T	1A	571959844	+	NA	NA	NA	NA	NA	NA	G	G	G	G	T	K	G	G	G	G	G	G	G	K	T	G	G	G	G	G	G	G	G	G	G	G	G	G	G	G	G	G	G	G	G	G	G	T	G
S1A_571991217	T/C	1A	571991217	+	NA	NA	NA	NA	NA	NA	T	T	T	T	C	Y	T	T	T	T	T	T	T	Y	C	T	T	T	T	T	T	T	T	T	T	T	T	T	T	T	T	T	T	T	T	T	T	C	T
S1A_572022462	G/A	1A	572022462	+	NA	NA	NA	NA	NA	NA	A	G	A	A	G	G	G	A	G	A	A	A	A	G	G	G	G	A	A	A	G	R	G	G	G	G	G	A	G	A	A	A	G	A	A	A	G	G	A
S1A_572022482	A/C	1A	572022482	+	NA	NA	NA	NA	NA	NA	A	C	A	A	A	M	C	A	C	A	A	A	A	M	A	C	C	A	A	A	C	M	C	C	C	C	C	A	C	A	A	A	C	A	A	A	C	A	A
S1A_572072836	G/A	1A	572072836	+	NA	NA	NA	NA	NA	NA	A	G	A	A	G	G	G	A	G	A	A	A	A	G	G	G	G	A	A	A	G	R	G	G	G	G	G	A	G	A	A	A	G	A	A	A	G	G	A
S1A_572156296	C/T	1A	572156296	+	NA	NA	NA	NA	NA	NA	T	C	T	T	C	C	C	T	C	T	T	T	T	C	C	C	C	T	T	T	C	Y	C	C	C	C	C	T	C	T	T	T	C	T	T	T	C	C	T
S1A_572156362	C/T	1A	572156362	+	NA	NA	NA	NA	NA	NA	C	C	C	C	T	Y	C	C	C	C	C	C	C	Y	T	C	C	C	C	C	C	C	C	C	C	C	C	C	C	C	C	C	C	C	C	C	C	T	C
S1A_572679727	T/C	1A	572679727	+	NA	NA	NA	NA	NA	NA	T	T	T	C	T	T	T	C	T	T	T	T	C	T	C	T	T	T	C	C	T	Y	T	T	T	T	T	T	T	T	C	C	T	T	C	T	T	T	C
S1A_572680899	C/T	1A	572680899	+	NA	NA	NA	NA	NA	NA	Y	C	C	C	C	C	C	C	C	C	C	C	C	C	C	C	T	C	C	C	T	Y	Y	C	C	C	C	C	C	C	C	C	C	C	C	C	C	C	C
S1A_572747081	A/T	1A	572747081	+	NA	NA	NA	NA	NA	NA	W	A	T	A	T	W	A	A	A	T	T	T	A	W	A	A	A	T	A	A	A	A	A	A	A	A	A	T	A	T	A	A	A	A	A	A	A	T	A
S1A_573064405	C/G	1A	573064405	+	NA	NA	NA	NA	NA	NA	C	C	C	G	C	C	C	G	C	C	C	C	G	C	G	C	C	C	G	G	C	S	C	C	C	C	C	C	C	C	G	G	C	C	G	C	C	C	G
S1A_573064575	C/G	1A	573064575	+	NA	NA	NA	NA	NA	NA	C	C	C	G	C	C	C	G	C	C	C	C	G	C	G	C	C	C	G	G	C	S	C	C	C	C	C	C	C	C	G	G	C	C	G	C	C	C	G
S1A_573393024	G/A	1A	573393024	+	NA	NA	NA	NA	NA	NA	R	G	A	G	A	R	G	G	G	A	A	A	G	R	G	G	G	A	G	G	G	G	G	G	G	G	G	A	G	A	G	G	G	G	G	G	G	A	G
S1A_573393087	T/C	1A	573393087	+	NA	NA	NA	NA	NA	NA	Y	T	C	C	C	Y	T	C	T	C	C	C	C	Y	C	T	T	C	C	C	T	Y	T	T	T	T	T	C	T	C	C	C	T	T	C	T	T	C	C
S1A_573883388	T/C	1A	573883388	+	NA	NA	NA	NA	NA	NA	Y	T	C	T	C	Y	T	T	T	C	C	C	T	Y	C	T	T	C	T	T	T	T	T	T	T	T	T	C	T	C	T	T	T	T	T	T	T	C	T
S1A_573921801	G/A	1A	573921801	+	NA	NA	NA	NA	NA	NA	R	G	A	G	A	R	G	G	G	A	A	A	G	R	G	G	G	A	G	G	G	G	G	G	G	G	G	A	G	A	G	G	G	G	G	G	G	A	G
S1A_574233703	A/G	1A	574233703	+	NA	NA	NA	NA	NA	NA	R	A	G	A	G	R	A	A	A	G	G	G	A	R	A	A	A	G	A	A	A	A	A	A	A	A	A	G	A	G	A	A	A	A	A	A	A	G	A
S1A_574479469	G/C	1A	574479469	+	NA	NA	NA	NA	NA	NA	G	G	G	G	G	G	G	G	G	G	G	G	G	G	G	G	G	G	G	G	G	G	G	G	G	G	G	G	G	G	G	G	G	C	G	C	G	G	G
S1A_574569851	G/A	1A	574569851	+	NA	NA	NA	NA	NA	NA	G	G	G	G	G	G	G	G	G	G	G	G	G	G	A	G	G	G	G	G	G	G	G	G	G	G	G	G	G	G	G	G	G	A	G	A	G	G	G
S1A_574845603	C/G	1A	574845603	+	NA	NA	NA	NA	NA	NA	C	C	C	C	G	S	C	C	C	C	C	C	C	S	G	C	C	C	C	C	C	C	C	C	C	C	C	C	C	C	C	C	C	C	C	C	C	G	C
S1A_575160002	A/G	1A	575160002	+	NA	NA	NA	NA	NA	NA	R	G	G	G	A	R	R	A	A	G	G	G	A	A	A	G	A	G	A	A	A	A	A	G	G	G	G	G	G	G	G	G	G	G	A	A	G	A	A
S1A_575223412	A/C	1A	575223412	+	NA	NA	NA	NA	NA	NA	A	A	A	A	A	A	A	C	A	A	A	A	C	A	A	A	A	A	C	C	A	M	M	A	A	A	A	A	A	A	A	A	A	A	C	C	A	A	C
S1A_576568556	C/T	1A	576568556	+	NA	NA	NA	NA	NA	NA	C	C	C	C	T	C	C	T	T	T	C	T	T	T	C	C	C	C	T	T	C	Y	T	C	T	C	C	C	T	C	C	C	C	C	T	C	C	T	T
S1A_576698011	A/G	1A	576698011	+	NA	NA	NA	NA	NA	NA	G	A	G	G	A	A	A	A	A	A	G	A	A	A	A	A	A	G	A	A	A	A	A	A	A	A	A	G	A	G	G	G	A	G	A	G	A	A	A
S1A_577373186	T/C	1A	577373186	+	NA	NA	NA	NA	NA	NA	C	T	C	C	T	T	T	T	T	T	C	T	T	T	C	T	C	C	T	T	C	Y	T	T	T	T	T	C	T	C	C	C	T	C	T	C	T	T	T
S1A_577377232	C/T	1A	577377232	+	NA	NA	NA	NA	NA	NA	T	C	T	T	C	C	C	C	C	C	T	C	C	C	T	C	T	T	C	C	T	Y	C	C	C	C	C	T	C	T	T	T	C	T	C	T	C	C	C
S1A_577394706	C/T	1A	577394706	+	NA	NA	NA	NA	NA	NA	C	C	C	C	C	C	C	C	C	C	C	C	C	C	T	C	T	C	C	C	C	Y	C	C	C	C	C	C	C	C	C	C	C	C	C	C	C	C	C
S1A_577480402	G/C	1A	577480402	+	NA	NA	NA	NA	NA	NA	G	G	G	G	G	G	G	G	G	G	G	G	G	G	C	G	C	G	G	G	G	S	G	G	G	G	G	G	G	G	G	G	G	G	G	G	G	G	G
S1A_577508665	A/G	1A	577508665	+	NA	NA	NA	NA	NA	NA	A	A	A	A	A	A	A	A	A	A	A	A	A	A	G	A	G	A	A	A	A	R	A	A	A	A	A	A	A	A	A	A	A	A	A	A	A	A	A
S1A_577636386	T/A	1A	577636386	+	NA	NA	NA	NA	NA	NA	A	T	A	A	T	T	T	T	T	T	A	T	T	T	A	T	A	A	T	T	T	W	T	T	T	T	T	A	T	A	A	A	T	A	T	A	T	T	T
S1A_577805429	G/C	1A	577805429	+	NA	NA	NA	NA	NA	NA	C	G	C	C	G	G	G	G	G	G	C	G	G	G	C	G	C	C	G	G	G	S	G	G	G	G	G	C	G	C	C	C	G	C	G	C	G	G	G
S1A_578015317	C/G	1A	578015317	+	NA	NA	NA	NA	NA	NA	G	C	G	G	C	C	C	C	C	C	G	C	C	C	G	C	G	G	C	C	C	S	C	C	C	C	C	G	C	G	G	G	C	G	C	C	C	C	C
S1A_578250654	T/G	1A	578250654	+	NA	NA	NA	NA	NA	NA	G	T	G	G	T	T	T	T	T	T	G	T	T	T	G	T	G	G	T	T	T	K	T	T	T	T	T	G	T	G	G	G	T	G	T	T	T	T	T
S1A_578299695	A/C	1A	578299695	+	NA	NA	NA	NA	NA	NA	C	A	C	C	A	A	A	A	A	A	C	A	A	A	C	A	C	C	A	A	A	M	A	A	A	A	A	C	A	C	C	C	A	C	A	A	A	A	A
S1A_578324269	C/G	1A	578324269	+	NA	NA	NA	NA	NA	NA	G	C	G	G	C	C	C	C	C	C	G	C	C	C	G	C	G	G	C	C	C	S	C	C	C	C	C	G	C	G	G	G	C	G	C	C	C	C	C
S1A_578329017	G/A	1A	578329017	+	NA	NA	NA	NA	NA	NA	A	G	A	A	G	G	G	G	G	G	A	G	G	G	A	G	A	A	G	G	G	R	G	G	G	G	G	A	G	A	A	A	G	A	G	G	G	G	G
S1A_578347725	T/C	1A	578347725	+	NA	NA	NA	NA	NA	NA	C	T	C	C	T	T	T	T	T	T	C	T	T	T	C	T	C	C	T	T	T	Y	T	T	T	T	T	C	T	C	C	C	T	C	T	T	T	T	T
S1A_578357031	A/G	1A	578357031	+	NA	NA	NA	NA	NA	NA	G	A	G	G	A	A	A	A	A	A	G	A	A	A	G	A	G	G	A	A	A	R	A	A	A	A	A	G	A	G	G	G	A	G	A	A	A	A	A
S1A_578785369	T/C	1A	578785369	+	NA	NA	NA	NA	NA	NA	C	T	C	C	T	T	T	T	T	T	C	T	T	T	T	T	T	C	T	T	T	T	T	T	T	T	T	C	T	C	C	C	T	C	T	T	T	T	T
S1A_578790056	A/T	1A	578790056	+	NA	NA	NA	NA	NA	NA	T	A	T	T	A	A	A	A	A	A	T	A	A	A	A	A	A	T	A	A	A	A	A	A	A	A	A	T	A	T	T	T	A	T	A	A	A	A	A
S1A_578827793	G/A	1A	578827793	+	NA	NA	NA	NA	NA	NA	A	G	A	A	G	G	G	G	G	G	A	G	G	G	G	G	G	A	G	G	G	G	G	G	G	G	G	A	G	A	A	A	G	A	G	G	G	G	G
S1A_578933504	A/G	1A	578933504	+	NA	NA	NA	NA	NA	NA	G	A	G	G	A	A	A	A	A	A	G	A	A	A	A	A	A	G	A	A	A	A	A	A	A	A	A	G	A	G	G	G	A	G	A	A	A	A	A
S1A_579008152	C/A	1A	579008152	+	NA	NA	NA	NA	NA	NA	A	C	A	A	C	C	C	C	C	C	A	C	C	C	C	C	C	A	C	C	C	C	C	C	C	C	C	A	C	A	A	A	C	A	C	C	C	C	C
S1A_579157342	C/T	1A	579157342	+	NA	NA	NA	NA	NA	NA	T	C	T	T	C	T	C	C	C	C	T	C	C	C	T	C	T	T	C	C	C	C	C	C	C	C	C	T	C	T	T	T	C	T	C	C	C	C	C
S1A_579218100	G/T	1A	579218100	+	NA	NA	NA	NA	NA	NA	G	G	G	G	G	G	G	G	G	G	G	G	G	G	T	G	T	G	G	G	G	G	G	G	G	G	G	G	G	G	G	G	G	G	G	G	G	G	G
S1A_579225352	C/T	1A	579225352	+	NA	NA	NA	NA	NA	NA	C	C	C	C	C	C	C	C	C	C	C	C	C	C	C	C	C	C	C	C	C	C	C	C	C	C	C	C	C	C	C	C	C	C	C	C	C	C	C
S1A_579302715	G/C	1A	579302715	+	NA	NA	NA	NA	NA	NA	C	G	C	C	G	G	G	G	G	G	C	G	G	G	G	G	G	C	G	G	G	G	G	G	G	G	G	C	G	C	C	C	G	C	G	G	G	G	G
S1A_579403901	T/G	1A	579403901	+	NA	NA	NA	NA	NA	NA	G	T	G	G	T	T	T	T	T	T	G	T	T	T	T	T	T	G	T	T	T	T	T	T	T	T	T	G	T	G	G	G	T	G	T	T	T	T	T
S1A_579407706	G/A	1A	579407706	+	NA	NA	NA	NA	NA	NA	G	G	G	G	G	G	G	G	G	G	G	G	G	G	G	G	G	G	G	G	G	G	G	G	G	G	G	G	G	G	G	G	G	G	G	G	G	G	G
S1A_579623552	G/A	1A	579623552	+	NA	NA	NA	NA	NA	NA	A	G	A	A	G	G	G	G	G	G	A	G	G	G	G	G	G	A	G	G	G	G	G	G	G	G	G	A	G	A	A	A	G	A	G	G	G	G	G
S1A_579785955	A/G	1A	579785955	+	NA	NA	NA	NA	NA	NA	G	A	G	G	A	A	A	A	A	A	G	A	A	A	A	A	A	G	A	A	A	A	A	A	A	A	A	G	A	G	G	G	A	G	A	A	A	A	A
S1A_580021371	G/T	1A	580021371	+	NA	NA	NA	NA	NA	NA	T	T	T	T	G	G	T	G	G	G	T	G	G	K	G	K	G	T	G	G	G	G	G	T	G	T	T	T	G	T	T	T	T	T	G	G	T	G	G
S1A_580021442	G/T	1A	580021442	+	NA	NA	NA	NA	NA	NA	T	T	T	T	G	T	T	G	G	G	T	G	G	K	T	K	T	T	G	G	G	G	G	T	G	T	T	T	G	T	T	T	T	T	G	G	T	G	G
S1A_580084237	A/G	1A	580084237	+	NA	NA	NA	NA	NA	NA	G	G	G	G	A	G	G	A	A	A	G	A	A	R	G	R	G	G	A	A	A	A	A	G	A	G	G	G	A	G	G	G	G	G	A	A	G	A	A
S1A_580421624	G/A	1A	580421624	+	NA	NA	NA	NA	NA	NA	G	G	G	G	G	G	G	A	G	G	G	G	G	G	A	G	A	G	G	G	G	G	G	G	G	G	G	G	G	G	G	G	G	G	G	G	G	G	G
S1A_580437431	C/T	1A	580437431	+	NA	NA	NA	NA	NA	NA	C	C	C	C	C	C	C	T	C	C	C	C	C	C	C	C	C	C	C	C	C	C	C	C	C	C	C	C	C	C	C	C	C	C	C	C	C	C	C
S1A_580452798	G/C	1A	580452798	+	NA	NA	NA	NA	NA	NA	G	G	G	G	G	C	G	C	G	G	G	G	G	G	C	G	C	G	G	G	G	G	G	G	G	G	G	G	G	G	G	G	G	G	G	G	G	G	G
S1A_580453168	G/A	1A	580453168	+	NA	NA	NA	NA	NA	NA	G	G	G	G	G	A	G	G	G	G	G	G	G	G	A	G	A	G	G	G	G	G	G	G	G	G	G	G	G	G	G	G	G	G	G	G	G	G	G
S1A_580958028	G/A	1A	580958028	+	NA	NA	NA	NA	NA	NA	G	G	G	G	G	A	G	A	G	G	G	G	G	G	A	G	A	G	G	G	G	G	G	G	G	G	G	G	G	G	G	G	G	G	G	G	G	G	G
S1A_580961728	C/T	1A	580961728	+	NA	NA	NA	NA	NA	NA	C	C	C	C	C	C	C	T	C	C	C	C	C	C	C	C	C	C	C	C	C	C	C	C	C	C	C	C	C	C	C	C	C	C	C	C	C	C	C
S1A_581263216	C/T	1A	581263216	+	NA	NA	NA	NA	NA	NA	C	C	C	C	C	T	C	C	C	C	C	C	C	C	T	C	T	C	C	C	C	C	C	C	C	C	C	C	C	C	C	C	C	C	C	C	C	C	C
S1A_581306715	C/G	1A	581306715	+	NA	NA	NA	NA	NA	NA	C	C	C	C	C	G	C	C	C	C	C	C	C	C	G	C	G	C	C	C	C	C	C	C	C	C	C	C	C	C	C	C	C	C	C	C	C	C	C
S1A_581306774	C/T	1A	581306774	+	NA	NA	NA	NA	NA	NA	C	C	C	C	C	T	C	C	C	C	C	C	C	C	T	C	T	C	C	C	C	C	C	C	C	C	C	C	C	C	C	C	C	C	C	C	C	C	C
S1A_581386154	T/G	1A	581386154	+	NA	NA	NA	NA	NA	NA	T	T	T	T	T	G	T	T	T	T	T	T	T	T	G	T	G	T	T	T	T	T	T	T	T	T	T	T	T	T	T	T	T	T	T	T	T	T	T
S1A_581463498	T/G	1A	581463498	+	NA	NA	NA	NA	NA	NA	T	T	T	T	T	G	T	G	T	T	T	T	T	T	G	T	G	T	T	T	T	T	T	T	T	T	T	T	T	T	T	T	T	T	T	T	T	T	T
S1A_581472188	C/A	1A	581472188	+	NA	NA	NA	NA	NA	NA	C	C	C	C	C	C	C	A	C	C	C	C	C	C	C	C	C	C	C	C	C	C	C	C	C	C	C	C	C	C	C	C	C	C	C	C	C	C	C
S1A_581606898	A/G	1A	581606898	+	NA	NA	NA	NA	NA	NA	A	A	A	A	A	G	A	G	A	A	A	A	A	A	G	A	G	A	A	A	A	A	A	A	A	A	A	A	A	A	A	A	A	A	A	A	A	A	A
S1A_582276079	T/C	1A	582276079	+	NA	NA	NA	NA	NA	NA	T	T	T	T	T	T	T	C	T	T	T	T	T	T	T	T	T	T	T	T	T	T	T	T	T	T	T	T	T	T	T	T	T	T	T	T	T	T	T
S1A_582567767	G/A	1A	582567767	+	NA	NA	NA	NA	NA	NA	G	G	G	G	G	G	G	A	G	G	G	G	G	G	G	G	G	G	G	G	G	G	G	G	G	G	G	G	G	G	G	G	G	G	G	G	G	G	G
S1A_582654763	G/A	1A	582654763	+	NA	NA	NA	NA	NA	NA	G	G	G	G	G	G	G	G	G	G	G	G	G	G	G	G	G	G	G	G	G	G	G	G	G	G	G	G	G	G	G	G	G	G	G	G	G	G	G
S1A_582763967	T/C	1A	582763967	+	NA	NA	NA	NA	NA	NA	T	T	T	T	T	T	T	T	T	T	T	T	T	T	T	T	T	T	T	T	T	T	T	T	T	T	T	T	T	T	T	T	T	T	T	T	T	T	T
S1A_583167758	G/A	1A	583167758	+	NA	NA	NA	NA	NA	NA	G	G	G	G	G	G	G	G	G	G	G	G	G	G	G	G	G	G	G	G	G	G	G	G	G	G	G	G	G	G	G	G	G	G	G	G	G	G	G
S1A_583171719	T/C	1A	583171719	+	NA	NA	NA	NA	NA	NA	C	C	T	T	T	C	C	T	T	T	T	T	T	C	T	T	T	T	T	T	T	Y	T	C	T	C	C	T	T	C	T	T	C	T	T	T	C	T	T
S1A_583171751	G/A	1A	583171751	+	NA	NA	NA	NA	NA	NA	G	G	G	G	G	G	G	G	G	G	G	G	G	G	G	G	G	G	G	G	G	G	G	G	G	G	G	G	G	G	G	G	G	G	G	G	G	G	G
S1A_583287245	G/A	1A	583287245	+	NA	NA	NA	NA	NA	NA	G	G	G	G	G	G	G	G	G	G	G	G	G	G	G	G	G	G	G	G	G	G	G	G	G	G	G	G	G	G	G	G	G	G	G	G	G	G	G
S1A_583289269	T/C	1A	583289269	+	NA	NA	NA	NA	NA	NA	C	C	T	T	T	C	C	T	T	T	T	T	T	C	T	T	T	T	T	T	T	Y	T	C	T	C	C	T	T	C	T	T	C	T	T	T	C	T	T
S1A_583451496	G/C	1A	583451496	+	NA	NA	NA	NA	NA	NA	C	C	G	G	G	C	C	G	G	G	G	G	G	C	G	G	G	G	G	G	G	S	G	C	G	G	C	G	G	C	G	G	C	G	G	G	C	G	G
S1A_583452904	A/G	1A	583452904	+	NA	NA	NA	NA	NA	NA	G	G	A	A	A	G	G	A	A	A	A	A	A	G	A	A	A	A	A	A	A	R	A	G	A	A	G	A	A	G	A	A	G	A	A	A	G	A	A
S1A_583529709	T/C	1A	583529709	+	NA	NA	NA	NA	NA	NA	T	T	T	T	T	T	T	T	T	T	T	T	T	T	T	T	T	T	T	T	T	T	T	T	T	T	T	T	T	T	T	T	T	T	T	T	T	T	T
S1A_583715267	C/G	1A	583715267	+	NA	NA	NA	NA	NA	NA	C	C	C	C	C	C	C	C	C	C	C	C	C	C	C	C	C	C	C	C	C	C	C	C	C	C	C	C	C	C	C	C	C	C	C	C	C	C	C
S1A_583819106	G/C	1A	583819106	+	NA	NA	NA	NA	NA	NA	C	C	G	G	G	C	C	G	G	G	G	G	G	C	G	G	G	G	G	G	G	G	G	C	G	G	C	G	G	C	G	G	C	G	G	G	C	G	G
S1A_583868666	A/G	1A	583868666	+	NA	NA	NA	NA	NA	NA	G	G	A	A	A	G	G	A	A	A	A	A	A	G	A	A	A	A	A	A	A	R	A	G	A	A	G	A	A	G	A	A	G	A	A	A	G	A	A
S1A_583895754	A/G	1A	583895754	+	NA	NA	NA	NA	NA	NA	A	A	A	A	A	A	A	A	A	A	A	A	A	A	A	A	A	A	A	A	A	A	A	A	A	A	A	A	A	A	A	A	A	A	A	A	A	A	A
S1A_584000254	A/G	1A	584000254	+	NA	NA	NA	NA	NA	NA	G	G	A	A	A	G	G	A	A	A	A	A	A	G	A	A	A	A	A	A	A	R	A	G	A	A	G	A	A	G	A	A	G	A	A	A	G	A	A
S1A_584083646	T/C	1A	584083646	+	NA	NA	NA	NA	NA	NA	T	T	T	T	T	T	T	T	T	T	T	T	T	T	T	T	T	T	T	T	T	T	T	T	T	T	T	T	T	T	T	T	T	T	T	T	T	T	T
S1A_584084194	G/C	1A	584084194	+	NA	NA	NA	NA	NA	NA	G	G	G	G	G	G	G	G	G	G	G	G	G	G	G	G	G	G	G	G	G	G	G	G	G	G	G	G	G	G	G	G	G	G	G	G	G	G	G
S1A_584436785	T/C	1A	584436785	+	NA	NA	NA	NA	NA	NA	T	T	C	C	T	T	T	T	T	C	C	C	T	T	T	T	T	T	T	T	T	T	T	T	T	T	T	C	T	T	C	C	T	C	T	T	T	T	T
S1A_585246844	T/G	1A	585246844	+	NA	NA	NA	NA	NA	NA	G	G	T	T	T	G	G	T	T	T	T	T	T	G	T	T	T	T	T	T	T	T	T	G	T	T	G	T	T	G	T	T	G	T	T	T	G	T	T
S1A_585453558	C/T	1A	585453558	+	NA	NA	NA	NA	NA	NA	C	C	C	C	C	C	C	C	C	C	C	C	C	C	C	C	C	C	C	C	C	T	C	C	C	C	C	C	C	C	C	C	C	C	C	C	C	T	T
S1A_585624643	A/G	1A	585624643	+	NA	NA	NA	NA	NA	NA	A	A	G	G	A	A	A	A	A	G	G	G	A	A	A	A	A	A	A	A	A	A	A	A	A	A	A	G	A	A	G	G	A	G	A	A	A	A	A
S1A_585624687	G/A	1A	585624687	+	NA	NA	NA	NA	NA	NA	G	G	A	A	G	G	G	G	G	A	A	A	G	G	G	G	G	G	G	G	G	G	G	G	G	G	G	A	G	G	A	A	G	A	G	G	G	G	G
S1A_585645864	A/G	1A	585645864	+	NA	NA	NA	NA	NA	NA	G	G	A	A	A	G	G	A	A	A	A	A	A	G	A	A	A	A	A	A	A	A	A	G	A	A	G	A	A	G	A	A	G	A	A	A	G	A	A
S1A_585645875	A/G	1A	585645875	+	NA	NA	NA	NA	NA	NA	A	A	G	G	A	A	A	A	A	G	G	G	A	A	A	A	A	A	A	A	A	A	A	A	A	A	A	G	A	A	G	G	A	G	A	A	A	A	A
S1A_585652280	C/T	1A	585652280	+	NA	NA	NA	NA	NA	NA	C	C	T	T	C	C	C	C	C	T	T	T	C	C	C	C	C	C	C	C	C	C	C	C	C	C	C	T	C	C	T	T	C	T	C	C	C	C	C
S1A_585656529	A/G	1A	585656529	+	NA	NA	NA	NA	NA	NA	G	G	G	G	A	G	G	A	A	G	G	G	A	G	A	A	A	A	A	A	A	A	A	G	A	A	G	G	A	G	G	G	G	G	A	A	G	A	A
S1A_585656558	C/G	1A	585656558	+	NA	NA	NA	NA	NA	NA	C	C	G	G	C	C	C	C	C	G	G	G	C	C	C	C	C	C	C	C	C	C	C	C	C	C	C	G	C	C	G	G	C	G	C	C	C	C	C
S1A_586597796	G/A	1A	586597796	+	NA	NA	NA	NA	NA	NA	A	A	A	A	G	A	A	G	G	A	A	A	G	A	G	G	A	G	G	G	G	G	A	A	G	G	A	A	G	A	A	A	A	A	G	G	A	G	G
S1A_586603730	A/G	1A	586603730	+	NA	NA	NA	NA	NA	NA	G	G	G	G	A	G	G	A	A	G	G	G	A	G	A	A	G	A	A	A	A	A	G	G	A	A	G	G	A	G	G	G	G	G	A	A	G	A	A
S1A_586706397	T/G	1A	586706397	+	NA	NA	NA	NA	NA	NA	G	G	G	G	T	G	G	T	T	G	G	G	T	G	T	T	G	T	T	T	T	T	G	G	T	T	G	G	T	G	G	G	G	G	T	T	G	T	T
S1A_587670058	G/A	1A	587670058	+	NA	NA	NA	NA	NA	NA	A	A	G	G	G	G	A	G	G	G	G	G	G	A	G	G	A	G	G	G	G	G	A	A	G	G	A	G	G	A	G	G	A	G	G	G	A	G	G
S1A_587860891	T/C	1A	587860891	+	NA	NA	NA	NA	NA	NA	T	T	T	C	T	C	T	T	T	C	T	C	T	T	T	T	T	T	T	T	T	T	T	T	T	T	T	T	T	T	C	T	T	T	T	T	T	T	T
S1A_587863933	T/C	1A	587863933	+	NA	NA	NA	NA	NA	NA	C	C	T	C	T	C	C	T	T	C	T	C	T	Y	T	T	C	T	T	T	T	T	C	C	T	T	C	T	T	C	C	T	C	T	T	T	C	T	T
S1A_588018477	G/A	1A	588018477	+	NA	NA	NA	NA	NA	NA	G	G	G	A	G	A	G	G	G	A	G	A	G	G	G	G	G	G	G	G	G	G	G	G	G	G	G	G	G	G	A	G	G	G	G	G	G	G	G
S1A_588098228	A/G	1A	588098228	+	NA	NA	NA	NA	NA	NA	A	A	A	G	A	G	A	A	A	G	A	G	A	A	A	A	A	A	A	A	A	A	A	A	A	A	A	A	A	A	G	A	A	A	A	A	A	A	A
S1A_588382900	C/T	1A	588382900	+	NA	NA	NA	NA	NA	NA	C	C	C	T	C	T	C	C	C	T	C	C	C	C	C	C	C	C	C	C	C	C	C	C	C	C	C	C	C	C	T	C	C	C	C	C	C	C	C
S1A_588683254	G/A	1A	588683254	+	NA	NA	NA	NA	NA	NA	G	G	G	A	G	A	G	G	G	A	G	G	G	G	G	G	G	G	G	G	G	G	G	G	G	G	G	G	G	G	A	G	G	G	G	G	G	G	G
S1A_589510618	T/C	1A	589510618	+	NA	NA	NA	NA	NA	NA	T	T	T	C	T	T	T	T	T	C	T	T	T	T	T	T	T	T	T	T	T	T	T	T	T	T	T	T	T	T	C	T	T	T	T	T	T	T	T
S1A_589607016	G/A	1A	589607016	+	NA	NA	NA	NA	NA	NA	G	G	G	A	G	G	G	G	G	A	G	A	G	G	G	G	G	G	G	G	G	G	G	G	A	A	G	G	G	G	A	G	G	G	G	G	G	G	G
S1A_589607060	C/G	1A	589607060	+	NA	NA	NA	NA	NA	NA	C	C	C	G	C	C	C	C	C	G	C	C	C	C	C	C	C	C	C	C	C	C	C	C	C	C	C	C	C	C	G	C	C	C	C	C	C	C	C
S1A_589629327	G/A	1A	589629327	+	NA	NA	NA	NA	NA	NA	G	G	G	A	G	G	G	G	G	A	G	A	G	G	G	G	G	G	G	G	G	G	G	G	A	A	G	G	G	G	A	G	G	G	G	G	G	G	G
S1A_589652056	G/C	1A	589652056	+	NA	NA	NA	NA	NA	NA	G	G	G	G	G	G	G	G	G	G	G	C	G	G	G	G	G	G	G	G	G	G	G	G	C	C	G	G	G	G	G	G	G	G	G	G	G	G	G
S1A_589689972	C/G	1A	589689972	+	NA	NA	NA	NA	NA	NA	C	C	C	C	C	C	C	C	C	C	C	G	C	C	C	C	C	C	C	C	C	C	C	C	G	G	C	C	C	C	C	C	C	C	C	C	C	C	C
S1A_589864899	A/G	1A	589864899	+	NA	NA	NA	NA	NA	NA	A	A	A	A	A	A	A	A	A	A	A	G	A	A	A	A	A	A	A	A	A	A	A	A	A	A	A	A	A	A	A	A	A	A	A	A	A	A	A
S1A_589896412	A/C	1A	589896412	+	NA	NA	NA	NA	NA	NA	A	A	A	A	A	A	A	A	A	A	A	C	A	A	A	A	A	A	A	A	A	A	A	A	A	A	A	A	A	A	A	A	A	A	A	A	A	A	A
S1A_589929722	T/G	1A	589929722	+	NA	NA	NA	NA	NA	NA	T	T	T	T	T	T	T	T	T	T	T	G	T	T	T	T	T	T	T	T	T	T	T	T	T	T	T	T	T	T	T	T	T	T	T	T	T	T	T
S1A_589962090	C/A	1A	589962090	+	NA	NA	NA	NA	NA	NA	C	C	C	A	C	C	C	C	C	A	C	C	C	C	C	C	C	C	C	C	C	C	C	C	C	C	C	C	C	C	A	C	C	C	C	C	C	C	C
S1A_589962101	C/T	1A	589962101	+	NA	NA	NA	NA	NA	NA	C	C	C	C	C	C	C	C	C	C	C	T	C	C	C	C	C	C	C	C	C	C	C	C	C	C	C	C	C	C	C	C	C	C	C	C	C	C	C
S1A_589991363	A/G	1A	589991363	+	NA	NA	NA	NA	NA	NA	A	A	G	A	G	A	A	G	G	A	G	A	R	R	A	G	A	G	A	G	A	A	A	A	A	A	A	G	G	A	A	G	A	G	G	G	A	G	R
S1A_589995287	T/A	1A	589995287	+	NA	NA	NA	NA	NA	NA	T	T	A	T	A	T	T	A	A	T	A	T	W	W	T	A	T	A	T	A	T	T	T	T	T	T	T	A	A	T	T	A	T	A	A	A	T	A	W
S1A_590005256	G/A	1A	590005256	+	NA	NA	NA	NA	NA	NA	G	G	A	G	A	G	G	A	A	G	A	A	R	R	G	A	G	A	G	A	G	G	G	G	G	G	G	A	A	G	G	A	G	A	A	A	G	A	R
S1A_590389811	G/A	1A	590389811	+	NA	NA	NA	NA	NA	NA	G	G	A	G	A	G	G	A	A	G	A	R	R	A	G	A	G	A	G	A	G	G	G	G	G	G	G	A	A	G	G	A	G	A	A	A	G	A	R
S1A_590554922	C/A	1A	590554922	+	NA	NA	NA	NA	NA	NA	A	A	C	C	C	C	A	C	C	C	C	C	C	C	C	C	A	C	C	C	C	C	A	A	C	C	A	C	C	A	C	C	A	C	C	C	A	C	C
S1A_592092919	G/A	1A	592092919	+	NA	NA	NA	NA	NA	NA	G	G	G	G	G	G	G	G	G	G	G	A	G	G	G	G	G	G	G	G	G	G	G	G	G	G	G	G	G	G	G	G	G	G	G	G	G	G	G
S1A_592103249	G/A	1A	592103249	+	NA	NA	NA	NA	NA	NA	G	G	G	A	G	A	G	G	G	A	G	A	A	G	A	G	G	G	A	G	A	A	G	G	G	G	G	G	G	G	A	G	G	G	G	G	G	G	R
S1A_592103332	A/C	1A	592103332	+	NA	NA	NA	NA	NA	NA	A	A	A	C	A	C	A	A	A	C	A	C	C	A	C	A	A	A	C	A	C	C	A	A	A	A	A	A	A	A	C	A	A	A	A	A	A	A	M
S1A_592212226	G/T	1A	592212226	+	NA	NA	NA	NA	NA	NA	G	G	G	G	G	G	G	G	G	G	G	T	G	G	G	G	G	G	G	G	G	G	G	G	G	G	G	G	G	G	G	G	G	G	G	G	G	G	G
S1A_592325581	C/A	1A	592325581	+	NA	NA	NA	NA	NA	NA	C	C	C	A	C	C	C	C	C	A	C	C	A	C	A	C	C	C	A	C	A	A	C	C	C	C	C	C	C	C	A	C	C	C	C	C	C	C	M
S1A_592356399	A/T	1A	592356399	+	NA	NA	NA	NA	NA	NA	A	A	A	T	A	A	A	A	A	T	A	A	T	A	T	A	A	A	T	A	T	T	A	A	A	A	A	A	A	A	T	A	A	A	A	A	A	A	W
S1A_592356403	G/C	1A	592356403	+	NA	NA	NA	NA	NA	NA	G	G	G	G	G	G	G	G	G	G	G	C	G	G	G	G	G	G	G	G	G	G	G	G	G	G	G	G	G	G	G	G	G	G	G	G	G	G	G
S1A_592424026	G/A	1A	592424026	+	NA	NA	NA	NA	NA	NA	G	G	G	A	G	G	G	G	G	A	G	A	A	G	A	G	G	G	A	G	A	A	G	G	G	G	G	G	G	G	A	G	G	G	G	G	G	G	R
S1A_592444982	T/C	1A	592444982	+	NA	NA	NA	NA	NA	NA	T	T	T	C	T	T	T	T	T	C	T	C	C	T	C	T	T	T	C	T	C	C	T	T	T	T	T	T	T	T	C	T	T	T	T	T	T	T	Y
S1A_592499407	G/A	1A	592499407	+	NA	NA	NA	NA	NA	NA	G	G	G	G	G	G	G	G	G	G	G	A	G	G	G	G	G	G	G	G	G	G	G	G	G	G	G	G	G	G	G	G	G	G	G	G	G	G	G
S1A_592504054	T/A	1A	592504054	+	NA	NA	NA	NA	NA	NA	T	T	T	T	T	T	T	T	T	T	T	A	T	T	T	T	T	T	T	T	T	T	T	T	T	T	T	T	T	T	T	T	T	T	T	T	T	T	T
S1A_592756622	G/A	1A	592756622	+	NA	NA	NA	NA	NA	NA	G	G	G	G	G	G	G	G	G	G	G	A	G	G	G	G	G	G	G	G	G	G	G	G	G	G	G	G	G	G	G	G	G	G	G	G	G	G	G
S1A_592811719	G/A	1A	592811719	+	NA	NA	NA	NA	NA	NA	A	A	G	G	G	G	A	G	G	G	G	G	G	G	G	G	A	G	G	G	G	G	A	A	A	A	A	G	G	A	G	G	A	G	G	G	A	G	G
S1A_592811776	C/T	1A	592811776	+	NA	NA	NA	NA	NA	NA	C	C	C	C	C	C	C	C	C	C	C	T	C	C	C	C	C	C	C	C	C	C	C	C	C	C	C	C	C	C	C	C	C	C	C	C	C	C	C
S1A_593074361	A/C	1A	593074361	+	NA	NA	NA	NA	NA	NA	A	A	A	A	A	A	A	A	A	A	A	C	A	A	A	A	A	A	A	A	A	A	A	A	A	A	A	A	A	A	A	A	A	A	A	A	A	A	A
S1A_593501590	G/A	1A	593501590	+	NA	NA	NA	NA	NA	NA	G	G	G	G	G	G	G	G	G	G	G	A	G	G	G	G	G	G	G	G	G	G	G	G	G	G	G	G	G	G	G	G	G	G	G	G	G	G	G
S1A_593501613	C/T	1A	593501613	+	NA	NA	NA	NA	NA	NA	C	C	C	T	C	T	C	C	C	T	C	C	C	C	C	C	C	C	C	C	C	C	C	C	C	C	C	C	C	C	T	C	C	C	C	C	C	C	C
S1A_593501692	G/A	1A	593501692	+	NA	NA	NA	NA	NA	NA	G	G	G	G	G	G	G	G	G	G	G	A	G	G	G	G	G	G	G	G	G	G	G	G	G	G	G	G	G	G	G	G	G	G	G	G	G	G	G
S1A_593790090	A/G	1A	593790090	+	NA	NA	NA	NA	NA	NA	A	A	A	G	A	G	A	A	A	G	A	G	A	A	A	A	A	A	A	A	A	A	A	A	A	A	A	A	A	A	G	A	A	A	A	A	A	A	A
S1B_1299185	T/C	1B	1299185	+	NA	NA	NA	NA	NA	NA	T	T	C	C	T	Y	T	C	T	C	C	C	T	T	C	C	T	C	C	T	C	T	T	T	T	T	C	T	T	T	T	T	T	C	T	T	T	C	Y
S1B_1430915	C/T	1B	1430915	+	NA	NA	NA	NA	NA	NA	C	C	T	T	C	Y	C	C	C	T	T	T	C	C	T	T	C	T	T	C	T	C	C	C	C	C	T	C	C	C	C	C	C	T	C	C	C	T	Y
S1B_1434060	T/G	1B	1434060	+	NA	NA	NA	NA	NA	NA	T	T	G	G	T	K	T	T	T	G	G	G	T	T	G	G	T	G	G	T	G	T	T	T	T	T	G	T	T	T	T	T	T	G	T	T	T	G	K
S1B_1490348	T/G	1B	1490348	+	NA	NA	NA	NA	NA	NA	T	T	G	G	T	K	T	T	T	G	G	G	T	T	G	G	T	G	G	T	G	T	T	T	T	T	G	T	T	T	T	T	T	G	T	T	T	G	K
S1B_3214103	C/T	1B	3214103	+	NA	NA	NA	NA	NA	NA	C	C	C	C	C	C	C	T	C	C	C	C	C	C	C	C	C	C	C	C	C	C	C	C	C	C	C	C	C	C	C	C	C	C	C	C	C	C	C
S1B_3569598	C/A	1B	3569598	+	NA	NA	NA	NA	NA	NA	C	C	C	C	C	C	C	A	C	C	C	C	C	C	C	C	C	C	C	C	C	C	C	C	C	C	C	C	C	C	C	C	C	C	C	C	C	C	C
S1B_3572482	G/A	1B	3572482	+	NA	NA	NA	NA	NA	NA	G	G	G	G	G	G	G	A	G	G	G	G	G	G	G	G	G	G	G	G	G	G	G	G	G	G	G	G	G	G	G	G	G	G	G	G	G	G	G
S1B_3927890	C/T	1B	3927890	+	NA	NA	NA	NA	NA	NA	C	C	C	C	C	C	C	T	C	C	C	C	C	C	C	C	C	C	C	C	C	C	C	C	C	C	C	C	C	C	C	C	C	C	C	C	C	C	C
S1B_4335636	A/G	1B	4335636	+	NA	NA	NA	NA	NA	NA	A	A	A	A	A	A	A	G	A	A	A	A	A	A	A	A	A	A	A	A	A	A	A	A	A	A	A	A	A	A	A	A	A	A	A	A	A	A	A
S1B_5001706	G/A	1B	5001706	+	NA	NA	NA	NA	NA	NA	G	G	G	G	G	G	G	A	G	G	G	G	G	G	G	G	G	G	G	G	G	G	G	G	G	G	G	G	G	G	G	G	G	G	G	G	G	G	G
S1B_5935209	A/C	1B	5935209	+	NA	NA	NA	NA	NA	NA	A	A	A	A	A	A	A	C	A	M	A	A	A	A	A	A	A	A	A	A	M	A	A	A	A	A	A	A	A	A	A	A	A	A	A	A	A	A	A
S1B_5985920	A/G	1B	5985920	+	NA	NA	NA	NA	NA	NA	A	A	A	A	A	A	A	G	A	A	A	A	A	A	A	A	A	A	A	A	A	A	A	A	A	A	A	A	A	A	A	A	A	A	A	A	A	A	A
S1B_5990447	C/G	1B	5990447	+	NA	NA	NA	NA	NA	NA	C	C	C	C	C	C	C	G	C	C	C	C	C	C	C	C	C	C	C	C	C	C	C	C	C	C	C	C	C	C	C	C	C	C	C	C	C	C	C
S1B_6072596	G/C	1B	6072596	+	NA	NA	NA	NA	NA	NA	G	G	G	G	G	G	G	C	G	G	G	G	G	G	G	G	G	G	G	G	G	G	G	G	G	G	G	G	G	G	G	G	G	G	G	G	G	G	G
S1B_6138947	A/G	1B	6138947	+	NA	NA	NA	NA	NA	NA	A	A	A	A	A	A	A	G	A	A	A	A	A	A	A	A	A	A	A	A	A	A	A	A	A	A	A	A	A	A	A	A	A	A	A	A	A	A	A
S1B_6474600	T/C	1B	6474600	+	NA	NA	NA	NA	NA	NA	T	T	T	T	T	C	T	T	T	C	T	T	T	T	T	T	T	T	T	T	C	T	T	T	T	T	T	T	T	T	T	T	T	T	T	T	T	C	T
S1B_6481944	A/G	1B	6481944	+	NA	NA	NA	NA	NA	NA	A	A	A	A	A	G	A	A	A	G	A	A	A	A	A	A	A	A	A	A	G	A	A	A	A	A	A	A	A	A	A	A	A	A	A	A	A	G	A
S1B_6793664	A/G	1B	6793664	+	NA	NA	NA	NA	NA	NA	A	A	A	A	A	G	A	A	A	G	A	A	A	A	A	A	A	A	A	A	G	A	A	A	A	A	A	A	A	A	A	A	A	A	A	A	A	G	A
S1B_6823670	T/C	1B	6823670	+	NA	NA	NA	NA	NA	NA	T	T	T	T	T	C	T	T	T	C	T	T	T	T	T	T	T	T	T	T	C	T	T	T	T	T	T	T	T	T	T	T	T	T	T	T	T	C	T
S1B_6825322	T/C	1B	6825322	+	NA	NA	NA	NA	NA	NA	T	T	T	T	T	C	T	T	T	C	T	T	T	T	T	T	T	T	T	T	C	T	T	T	T	T	T	T	T	T	T	T	T	T	T	T	T	C	T
S1B_7165707	A/G	1B	7165707	+	NA	NA	NA	NA	NA	NA	A	A	A	A	A	G	A	A	A	G	A	A	A	A	A	A	A	A	A	A	G	A	A	A	A	A	A	A	A	A	A	A	A	A	A	A	A	G	A
S1B_7232629	C/T	1B	7232629	+	NA	NA	NA	NA	NA	NA	C	C	C	C	C	T	C	C	C	T	C	C	C	C	C	C	C	C	C	C	T	C	C	C	C	C	C	C	C	C	C	C	C	C	C	C	C	T	C
S1B_7254974	G/T	1B	7254974	+	NA	NA	NA	NA	NA	NA	G	G	G	G	G	T	G	G	G	T	G	G	G	G	G	G	G	G	G	G	T	G	G	G	G	G	G	G	G	G	G	G	G	G	G	G	G	T	G
S1B_7990331	G/A	1B	7990331	+	NA	NA	NA	NA	NA	NA	G	G	G	G	G	G	G	A	G	G	G	G	G	G	G	G	G	G	G	G	G	G	G	G	G	G	G	G	G	G	G	G	G	G	G	G	G	G	G
S1B_8152167	T/C	1B	8152167	+	NA	NA	NA	NA	NA	NA	T	T	T	T	T	C	T	T	T	C	T	T	T	T	T	T	T	T	T	T	C	T	T	T	T	T	T	T	T	T	T	T	T	T	T	T	T	C	T
S1B_8181483	T/C	1B	8181483	+	NA	NA	NA	NA	NA	NA	T	T	T	T	T	C	T	T	T	C	T	T	T	T	T	T	T	T	T	T	C	T	T	T	T	T	T	T	T	T	T	T	T	T	T	T	T	C	T
S1B_8181707	A/C	1B	8181707	+	NA	NA	NA	NA	NA	NA	A	A	A	A	A	C	A	A	A	C	A	A	A	A	A	A	A	A	A	A	C	A	A	A	A	A	A	A	A	A	A	A	A	A	A	A	A	C	A
S1B_8566239	C/T	1B	8566239	+	NA	NA	NA	NA	NA	NA	T	C	C	T	T	C	T	T	T	C	C	C	T	T	T	C	C	C	C	C	C	C	T	T	C	C	C	C	C	C	C	T	C	C	T	T	C	C	Y
S1B_8569709	G/A	1B	8569709	+	NA	NA	NA	NA	NA	NA	A	G	G	A	A	G	A	A	A	G	G	G	A	A	A	G	G	G	G	G	G	G	A	A	G	G	G	G	G	G	G	A	G	G	A	A	G	G	R
S1B_9114780	G/A	1B	9114780	+	NA	NA	NA	NA	NA	NA	G	G	G	G	G	A	G	G	G	A	G	G	G	G	G	G	G	G	G	G	G	G	G	G	G	G	G	G	G	G	G	G	G	G	G	G	G	A	G
S1B_9584328	T/C	1B	9584328	+	NA	NA	NA	NA	NA	NA	C	C	T	C	C	T	C	T	C	T	T	T	C	C	C	T	T	T	T	T	C	T	C	C	T	T	T	T	T	T	T	C	T	T	C	C	T	T	Y
S1B_9592721	T/C	1B	9592721	+	NA	NA	NA	NA	NA	NA	C	C	T	C	C	T	C	T	C	T	T	T	C	C	C	T	T	T	T	T	C	T	C	C	T	T	T	T	T	T	T	C	T	T	C	C	T	T	Y
S1B_9644920	C/A	1B	9644920	+	NA	NA	NA	NA	NA	NA	A	A	C	A	A	C	A	C	A	C	C	C	A	A	A	C	C	C	C	C	A	C	A	A	C	C	C	C	C	C	C	A	C	C	A	A	C	C	M
S1B_9691095	C/T	1B	9691095	+	NA	NA	NA	NA	NA	NA	T	T	C	T	T	C	T	C	T	C	C	C	T	T	T	C	C	C	C	C	C	C	T	T	C	C	C	C	C	C	C	T	C	C	T	T	C	C	Y
S1B_9711621	A/G	1B	9711621	+	NA	NA	NA	NA	NA	NA	G	G	A	G	G	A	G	A	G	A	A	A	G	G	G	A	A	A	A	A	G	A	G	G	A	A	A	A	A	A	A	G	A	A	G	G	A	A	R
S1B_9922008	A/G	1B	9922008	+	NA	NA	NA	NA	NA	NA	G	G	A	G	G	A	G	A	G	A	A	A	G	G	G	A	A	A	A	A	G	A	G	G	A	A	A	A	A	A	A	G	A	A	G	G	A	A	R
S1B_9946250	T/C	1B	9946250	+	NA	NA	NA	NA	NA	NA	C	C	T	C	C	T	C	T	C	T	T	T	C	C	C	T	T	T	T	T	C	T	C	C	T	T	T	T	T	T	T	C	T	T	C	C	T	T	Y
S1B_9947361	G/T	1B	9947361	+	NA	NA	NA	NA	NA	NA	T	T	G	T	T	G	T	G	T	G	G	G	T	T	T	G	G	G	G	G	T	G	T	T	G	G	G	G	G	G	G	T	G	G	T	T	G	G	K
S1B_9989246	C/T	1B	9989246	+	NA	NA	NA	NA	NA	NA	T	T	C	T	T	C	T	C	T	C	C	C	T	T	T	C	C	C	C	C	T	C	T	T	C	C	C	C	C	C	C	T	C	C	T	T	C	C	Y
S1B_10052746	G/A	1B	10052746	+	NA	NA	NA	NA	NA	NA	G	G	A	G	G	G	G	A	G	G	A	A	G	G	G	G	G	A	A	G	G	G	G	G	G	A	A	G	A	G	G	G	G	A	G	G	G	G	G
S1B_10060298	C/A	1B	10060298	+	NA	NA	NA	NA	NA	NA	C	C	A	C	C	C	C	A	C	C	A	A	C	C	C	C	C	A	A	C	C	C	C	C	C	A	A	C	A	C	C	C	C	A	C	C	C	C	C
S1B_10086248	C/T	1B	10086248	+	NA	NA	NA	NA	NA	NA	C	C	T	C	C	C	C	T	C	C	T	T	C	C	C	C	C	T	T	C	C	C	C	C	C	T	T	C	T	C	C	C	C	T	C	C	C	C	C
S1B_11693504	G/T	1B	11693504	+	NA	NA	NA	NA	NA	NA	G	G	G	G	G	T	G	G	G	T	G	G	G	G	G	T	T	G	G	T	T	T	G	G	T	G	G	T	G	T	T	G	T	G	G	G	T	T	K
S1B_12332320	C/T	1B	12332320	+	NA	NA	NA	NA	NA	NA	C	C	T	C	C	C	C	T	C	C	T	T	C	C	C	C	C	T	T	C	C	C	C	C	C	Y	T	C	T	C	C	C	C	T	C	C	C	C	C
S1B_12374440	G/A	1B	12374440	+	NA	NA	NA	NA	NA	NA	A	A	G	A	A	G	A	G	A	G	G	G	A	A	A	G	G	G	G	G	G	G	A	A	G	G	G	G	G	G	G	A	G	G	A	A	G	G	R
S1B_12605330	C/T	1B	12605330	+	NA	NA	NA	NA	NA	NA	T	T	C	T	T	C	T	C	T	C	C	C	T	T	T	C	C	C	C	C	C	C	T	T	C	C	C	C	C	C	C	T	C	C	T	T	C	C	Y
S1B_12918137	T/C	1B	12918137	+	NA	NA	NA	NA	NA	NA	T	T	T	T	T	T	T	T	T	C	T	T	T	T	T	C	C	T	T	C	T	C	T	T	C	Y	T	C	T	C	C	T	C	T	T	T	C	C	T
S1B_13242570	C/G	1B	13242570	+	NA	NA	NA	NA	NA	NA	C	C	C	C	C	C	C	C	C	G	C	C	C	C	C	G	G	C	C	G	C	G	C	C	G	S	C	G	C	G	G	C	G	C	C	C	G	G	C
S1B_13893596	C/T	1B	13893596	+	NA	NA	NA	NA	NA	NA	C	C	T	C	T	C	C	C	C	C	T	T	C	C	C	C	C	T	T	C	C	C	C	C	C	Y	T	C	T	C	C	C	C	T	C	C	C	C	C
S1B_14168748	A/G	1B	14168748	+	NA	NA	NA	NA	NA	NA	A	A	G	A	G	R	A	A	G	A	G	G	A	G	A	A	A	G	G	A	G	A	A	A	A	R	G	A	G	A	A	A	A	G	A	G	A	A	A
S1B_15155265	A/G	1B	15155265	+	NA	NA	NA	NA	NA	NA	A	A	A	A	G	G	A	G	G	A	A	A	A	G	A	A	A	A	A	A	A	G	A	A	A	A	A	G	A	G	G	A	A	A	A	G	A	A	A
S1B_15155278	C/T	1B	15155278	+	NA	NA	NA	NA	NA	NA	C	C	C	C	T	T	C	T	T	C	C	C	C	T	C	C	C	C	C	C	C	T	C	C	C	C	C	T	C	T	T	C	C	C	C	T	C	C	C
S1B_15393034	C/G	1B	15393034	+	NA	NA	NA	NA	NA	NA	C	C	C	C	C	C	C	G	C	C	C	C	C	C	C	C	C	C	C	C	G	G	C	C	C	C	C	G	C	G	G	C	C	C	C	C	C	C	C
S1B_15658769	C/G	1B	15658769	+	NA	NA	NA	NA	NA	NA	C	C	C	C	C	C	C	G	C	C	C	C	C	C	C	C	C	C	C	C	G	G	C	C	C	C	C	G	C	G	G	C	C	C	C	C	C	C	C
S1B_16166884	T/C	1B	16166884	+	NA	NA	NA	NA	NA	NA	C	C	T	C	C	C	C	T	C	C	T	T	C	C	C	T	T	T	T	C	T	T	C	C	T	T	T	T	T	T	T	C	T	T	C	C	T	T	C
S1B_16217064	C/T	1B	16217064	+	NA	NA	NA	NA	NA	NA	T	T	C	T	T	T	T	C	T	T	C	C	T	T	T	C	C	C	C	T	C	C	T	T	C	C	C	C	C	C	C	T	C	C	T	T	C	C	T
S1B_16427768	G/A	1B	16427768	+	NA	NA	NA	NA	NA	NA	A	A	G	A	A	A	A	G	A	A	G	G	A	A	A	G	G	G	G	A	G	A	A	A	G	G	G	G	G	G	G	A	G	G	A	A	G	G	A
S1B_16593961	C/A	1B	16593961	+	NA	NA	NA	NA	NA	NA	C	C	C	C	C	C	C	A	C	C	C	C	C	C	C	C	C	C	C	C	C	A	C	C	C	C	C	A	C	M	A	C	C	C	C	C	C	C	C
S1B_16666587	T/C	1B	16666587	+	NA	NA	NA	NA	NA	NA	T	T	T	T	T	T	T	C	T	T	T	T	T	T	T	C	C	T	T	T	T	C	T	T	C	C	T	C	T	C	C	T	C	C	T	T	C	C	T
S1B_17576729	T/C	1B	17576729	+	NA	NA	NA	NA	NA	NA	T	T	T	T	T	T	T	T	T	T	T	T	T	T	T	C	C	T	T	T	T	C	T	T	C	C	T	T	T	Y	C	T	C	C	Y	T	Y	C	T
S1B_17816558	C/T	1B	17816558	+	NA	NA	NA	NA	NA	NA	C	C	T	C	C	C	C	C	C	C	Y	T	C	C	C	C	C	T	T	C	C	C	C	C	C	C	T	T	T	T	T	C	C	C	C	C	C	C	C
S1B_18357127	C/T	1B	18357127	+	NA	NA	NA	NA	NA	NA	C	C	C	C	C	C	C	C	C	C	C	C	C	C	C	T	T	C	C	C	T	T	C	C	T	T	C	C	C	C	C	C	T	T	T	C	Y	T	C
S1B_18569448	G/A	1B	18569448	+	NA	NA	NA	NA	NA	NA	G	G	A	G	G	G	G	G	G	G	R	A	G	G	G	G	G	A	A	G	G	G	G	G	G	G	A	A	A	A	A	G	G	G	G	G	G	G	G
S1B_18570787	G/A	1B	18570787	+	NA	NA	NA	NA	NA	NA	G	G	G	G	G	G	G	G	G	G	G	G	G	G	G	A	A	G	G	G	A	A	G	G	A	A	G	G	G	G	G	G	A	A	A	G	G	A	G
S1B_19203954	A/G	1B	19203954	+	NA	NA	NA	NA	NA	NA	A	A	A	A	A	A	A	A	A	A	A	A	A	A	A	G	G	A	A	A	G	G	A	A	G	G	A	A	A	A	A	A	G	G	G	A	A	G	A
S1B_19773113	A/G	1B	19773113	+	NA	NA	NA	NA	NA	NA	A	A	A	A	A	A	A	A	A	A	A	A	A	A	A	G	G	A	A	A	A	G	A	A	G	G	A	A	A	A	A	A	G	G	G	A	A	G	A
S1B_19773134	T/C	1B	19773134	+	NA	NA	NA	NA	NA	NA	T	T	C	T	T	T	T	T	T	T	T	T	T	T	T	C	C	T	T	T	Y	C	T	T	C	C	T	C	T	C	C	T	C	C	C	T	T	C	T
S1B_20047970	T/C	1B	20047970	+	NA	NA	NA	NA	NA	NA	C	C	T	C	C	C	C	C	C	C	C	T	C	C	C	T	T	T	T	C	T	T	C	C	T	T	T	T	T	T	T	C	T	T	T	C	C	T	C
S1B_20269363	A/G	1B	20269363	+	NA	NA	NA	NA	NA	NA	A	A	G	A	A	A	A	A	A	A	A	G	A	A	A	A	A	G	G	A	G	A	A	A	A	A	G	G	G	G	G	A	A	A	A	A	A	A	A
S1B_20287464	C/A	1B	20287464	+	NA	NA	NA	NA	NA	NA	C	C	A	C	C	C	C	C	C	C	C	A	C	C	C	C	C	A	A	C	M	C	C	C	C	C	A	A	A	A	A	C	C	C	C	C	C	C	C
S1B_20742649	T/G	1B	20742649	+	NA	NA	NA	NA	NA	NA	G	G	T	G	G	G	G	G	G	G	G	T	G	G	G	T	T	T	T	G	G	T	G	G	T	T	T	T	T	T	T	G	T	T	T	G	G	T	G
S1B_20753261	C/T	1B	20753261	+	NA	NA	NA	NA	NA	NA	T	T	C	T	T	T	T	T	T	T	T	C	T	T	T	C	C	C	C	T	Y	C	T	T	C	C	C	C	C	C	C	T	C	C	C	T	T	C	T
S1B_20831330	G/A	1B	20831330	+	NA	NA	NA	NA	NA	NA	A	A	G	A	A	A	A	A	A	A	A	G	A	A	A	G	G	G	G	A	A	G	A	A	G	G	G	G	G	G	G	A	G	G	G	A	A	G	A
S1B_21341567	G/C	1B	21341567	+	NA	NA	NA	NA	NA	NA	C	C	G	C	C	C	C	C	C	C	C	G	C	C	C	G	G	G	G	C	C	G	C	C	G	G	G	G	G	C	C	C	G	G	G	C	C	G	C
S1B_22649201	T/C	1B	22649201	+	NA	NA	NA	NA	NA	NA	T	T	T	T	C	C	T	T	C	T	T	T	T	C	T	T	T	T	T	T	C	T	T	T	T	T	T	T	T	T	T	T	T	T	T	C	T	T	T
S1B_22699784	T/C	1B	22699784	+	NA	NA	NA	NA	NA	NA	T	T	T	T	C	C	T	T	C	T	T	T	T	C	T	T	T	T	T	T	C	T	T	T	T	T	T	T	T	T	T	T	T	T	T	C	T	T	T
S1B_22954582	G/A	1B	22954582	+	NA	NA	NA	NA	NA	NA	G	G	G	G	A	A	G	G	A	G	G	G	G	A	G	G	G	G	G	G	A	G	G	G	G	G	G	G	G	G	G	G	G	G	G	A	G	G	G
S1B_23203720	G/A	1B	23203720	+	NA	NA	NA	NA	NA	NA	G	G	G	G	A	A	G	G	A	G	G	G	G	A	G	G	G	G	G	G	A	G	G	G	G	G	G	G	G	G	G	G	G	G	G	A	G	G	G
S1B_23978410	C/T	1B	23978410	+	NA	NA	NA	NA	NA	NA	C	C	C	C	T	T	C	C	T	C	C	C	C	T	C	C	C	C	C	C	C	C	C	C	C	C	C	T	C	T	T	C	C	C	C	T	C	C	C
S1B_24158106	G/C	1B	24158106	+	NA	NA	NA	NA	NA	NA	G	G	G	G	C	C	G	G	C	G	G	G	G	C	G	G	G	G	G	G	G	G	G	G	G	G	G	C	G	C	C	G	G	G	G	C	G	G	G
S1B_24223851	G/A	1B	24223851	+	NA	NA	NA	NA	NA	NA	G	G	G	G	A	A	G	G	A	G	G	G	G	A	G	G	G	G	G	G	G	G	G	G	G	G	G	A	G	A	A	G	G	G	G	A	G	G	G
S1B_24291647	T/A	1B	24291647	+	NA	NA	NA	NA	NA	NA	T	T	T	T	A	A	T	T	A	T	T	T	T	A	T	T	T	T	T	T	A	T	T	T	T	T	T	A	T	A	A	T	T	T	T	A	T	T	T
S1B_24568937	A/G	1B	24568937	+	NA	NA	NA	NA	NA	NA	G	G	A	A	G	G	A	G	G	G	G	A	G	G	G	A	A	A	A	A	A	A	G	A	A	A	A	G	A	G	G	G	A	A	A	G	G	A	G
S1B_24591834	C/T	1B	24591834	+	NA	NA	NA	NA	NA	NA	T	T	C	C	T	T	C	T	T	T	T	C	T	T	T	C	C	C	C	C	C	C	T	C	C	C	C	T	C	T	T	T	C	C	C	T	T	C	T
S1B_24736751	G/T	1B	24736751	+	NA	NA	NA	NA	NA	NA	T	T	G	G	T	T	G	T	T	T	T	G	T	T	T	G	G	G	G	G	G	G	T	G	G	G	G	T	G	T	T	T	G	G	G	T	T	G	T
S1B_24755951	A/C	1B	24755951	+	NA	NA	NA	NA	NA	NA	C	C	A	A	A	A	A	C	A	C	C	A	C	A	C	A	A	A	A	A	M	A	C	A	A	A	A	A	A	A	A	C	A	A	A	A	M	A	C
S1B_24932478	C/G	1B	24932478	+	NA	NA	NA	NA	NA	NA	C	C	C	G	C	C	C	C	C	C	C	C	C	C	C	C	C	C	C	C	G	C	C	C	C	C	C	G	C	G	G	C	C	C	C	C	C	C	C
S1B_25031477	T/A	1B	25031477	+	NA	NA	NA	NA	NA	NA	T	T	T	A	T	T	T	T	T	T	T	T	T	T	T	T	T	T	T	T	A	T	T	T	T	T	T	A	T	A	A	T	T	T	T	T	T	T	T
S1B_25750447	A/G	1B	25750447	+	NA	NA	NA	NA	NA	NA	G	G	A	G	G	A	G	G	G	G	G	A	G	G	G	A	A	A	A	A	G	A	G	A	A	A	A	G	A	G	G	G	A	A	A	G	A	A	G
S1B_25821788	C/T	1B	25821788	+	NA	NA	NA	NA	NA	NA	T	T	C	C	T	C	T	T	T	T	T	C	T	T	T	C	C	C	C	C	T	C	T	C	C	C	C	T	C	T	T	T	C	C	C	T	C	C	T
S1B_26333630	G/A	1B	26333630	+	NA	NA	NA	NA	NA	NA	A	A	G	G	G	G	G	A	G	A	A	G	A	G	A	G	G	G	G	G	G	G	A	G	G	G	G	G	G	G	G	A	G	G	G	G	G	G	A
S1B_26337811	G/A	1B	26337811	+	NA	NA	NA	NA	NA	NA	A	A	G	G	G	G	G	A	G	A	A	G	A	G	A	G	G	G	G	G	G	G	A	G	G	G	G	G	G	G	G	A	G	G	G	G	G	G	A
S1B_26444709	C/T	1B	26444709	+	NA	NA	NA	NA	NA	NA	T	T	C	C	C	C	C	T	C	T	T	C	T	C	T	C	C	C	C	C	C	C	T	C	C	C	C	C	C	C	C	T	C	C	C	C	C	C	T
S1B_30394654	A/G	1B	30394654	+	NA	NA	NA	NA	NA	NA	G	G	A	G	A	A	G	G	A	G	G	A	G	A	G	A	A	A	A	A	G	A	G	A	A	A	A	G	A	G	G	G	A	A	A	A	A	A	G
S1B_45304270	T/G	1B	45304270	+	NA	NA	NA	NA	NA	NA	T	T	T	T	T	T	T	T	T	T	T	T	T	T	T	T	T	T	T	T	G	T	T	T	T	T	T	G	T	T	T	T	T	T	T	T	T	T	T
S1B_46257098	T/C	1B	46257098	+	NA	NA	NA	NA	NA	NA	T	T	T	T	T	T	T	T	T	T	T	T	T	T	T	T	T	T	T	T	C	T	T	T	T	T	T	C	T	T	T	T	T	T	T	T	T	T	T
S1B_47503074	A/C	1B	47503074	+	NA	NA	NA	NA	NA	NA	A	A	A	A	A	A	A	A	A	A	A	A	A	A	A	A	A	A	A	A	C	A	A	A	A	A	A	C	A	A	A	A	A	A	A	A	A	A	A
S1B_48279869	G/A	1B	48279869	+	NA	NA	NA	NA	NA	NA	G	G	G	G	G	G	G	G	G	G	G	G	G	G	G	G	G	G	G	G	A	G	G	G	G	G	G	A	G	G	G	G	G	G	G	G	G	G	G
S1B_49927220	C/T	1B	49927220	+	NA	NA	NA	NA	NA	NA	C	C	C	C	C	C	C	C	C	C	C	C	C	C	C	C	C	C	C	C	T	C	C	C	C	C	C	T	C	C	C	C	C	C	C	C	C	C	C
S1B_50314915	T/C	1B	50314915	+	NA	NA	NA	NA	NA	NA	T	T	T	T	T	T	T	T	T	T	T	T	T	T	T	T	T	T	T	T	C	T	T	T	T	T	T	C	T	T	T	T	T	T	T	T	T	T	T
S1B_50635759	A/G	1B	50635759	+	NA	NA	NA	NA	NA	NA	A	A	A	A	A	A	A	A	A	A	A	A	A	A	A	A	A	A	A	A	G	G	A	A	A	A	A	G	A	A	A	A	A	A	A	A	A	A	A
S1B_52408393	A/G	1B	52408393	+	NA	NA	NA	NA	NA	NA	A	A	A	A	A	A	A	A	A	A	A	A	A	A	A	A	A	A	A	A	G	A	A	A	A	A	A	G	A	A	A	A	A	A	A	A	A	A	A
S1B_52639971	C/G	1B	52639971	+	NA	NA	NA	NA	NA	NA	C	C	C	C	C	C	C	C	C	C	C	C	C	C	C	C	C	C	C	C	G	G	C	C	C	C	C	G	C	C	C	C	C	C	C	C	C	C	C
S1B_52904820	A/G	1B	52904820	+	NA	NA	NA	NA	NA	NA	A	A	A	A	A	A	A	A	A	A	A	A	A	A	A	A	A	A	A	A	G	G	A	A	A	A	A	G	A	A	A	A	A	A	A	A	A	A	A
S1B_53936854	T/C	1B	53936854	+	NA	NA	NA	NA	NA	NA	T	T	T	T	T	T	T	T	T	T	T	T	T	T	T	T	T	T	T	T	C	T	T	T	T	T	T	C	T	T	T	T	T	T	T	T	T	T	T
S1B_54094731	T/C	1B	54094731	+	NA	NA	NA	NA	NA	NA	T	T	T	T	T	T	T	T	T	T	T	T	T	T	T	T	T	T	T	T	C	T	T	T	T	T	T	C	T	T	T	T	T	T	T	T	T	T	T
S1B_56313265	A/C	1B	56313265	+	NA	NA	NA	NA	NA	NA	A	A	A	A	A	A	A	A	A	A	A	A	A	A	A	A	A	A	A	A	C	A	A	A	A	A	A	C	A	A	A	A	A	A	A	A	A	A	A
S1B_58263754	A/G	1B	58263754	+	NA	NA	NA	NA	NA	NA	A	A	A	A	A	A	A	A	A	A	A	A	A	A	A	A	A	A	A	A	G	G	A	A	A	A	A	A	A	A	A	A	A	A	A	A	A	A	A
S1B_59044586	A/G	1B	59044586	+	NA	NA	NA	NA	NA	NA	A	A	A	A	A	A	A	A	A	A	A	A	A	A	A	A	A	A	A	A	G	G	A	A	A	A	A	A	A	A	A	A	A	A	A	A	A	A	A
S1B_59193648	A/C	1B	59193648	+	NA	NA	NA	NA	NA	NA	A	A	A	A	A	A	A	A	A	A	A	A	A	A	A	A	A	A	A	A	C	C	A	A	A	A	A	A	A	A	A	A	A	A	A	A	A	A	A
S1B_59231953	G/C	1B	59231953	+	NA	NA	NA	NA	NA	NA	G	G	G	G	G	G	G	G	G	G	G	G	G	G	G	G	G	G	G	G	C	C	G	G	G	G	G	G	G	G	G	G	G	G	G	G	G	G	G
S1B_59835481	T/C	1B	59835481	+	NA	NA	NA	NA	NA	NA	T	T	T	T	T	T	T	T	T	T	T	T	T	T	T	T	T	T	T	T	C	C	T	T	T	T	T	T	T	T	T	T	T	T	T	T	T	T	T
S1B_60256434	G/A	1B	60256434	+	NA	NA	NA	NA	NA	NA	G	G	G	G	G	G	G	G	G	G	G	G	G	G	G	G	G	G	G	G	A	A	G	G	G	G	G	G	G	G	G	G	G	G	G	G	G	G	G
S1B_60270868	C/T	1B	60270868	+	NA	NA	NA	NA	NA	NA	C	C	C	C	C	C	C	C	C	C	C	C	C	C	C	C	C	C	C	C	T	T	C	C	C	C	C	C	C	C	C	C	C	C	C	C	C	C	C
S1B_60457611	C/T	1B	60457611	+	NA	NA	NA	NA	NA	NA	C	C	C	C	C	C	C	C	C	C	C	C	C	C	C	C	C	C	C	C	T	T	C	C	C	C	C	C	C	C	C	C	C	C	C	C	C	C	C
S1B_60513581	C/T	1B	60513581	+	NA	NA	NA	NA	NA	NA	C	C	C	C	C	C	C	C	C	C	C	C	C	C	C	C	C	C	C	C	T	T	C	C	C	C	C	C	C	C	C	C	C	C	C	C	C	C	C
S1B_71297383	C/T	1B	71297383	+	NA	NA	NA	NA	NA	NA	C	C	C	C	C	C	C	C	C	C	C	C	C	C	C	C	C	C	C	C	T	T	C	C	C	C	C	C	C	C	C	C	C	C	C	C	C	C	C
S1B_85287658	A/T	1B	85287658	+	NA	NA	NA	NA	NA	NA	A	A	A	A	A	A	A	A	A	A	A	A	A	A	A	A	A	A	A	A	T	T	A	A	A	A	A	A	A	A	A	A	A	A	A	A	A	A	A
S1B_85769487	G/C	1B	85769487	+	NA	NA	NA	NA	NA	NA	G	G	G	G	G	G	G	G	G	G	G	G	G	G	G	G	G	G	G	G	C	C	G	G	G	G	G	G	G	G	G	G	G	G	G	G	G	G	G
S1B_86808627	T/C	1B	86808627	+	NA	NA	NA	NA	NA	NA	T	T	T	T	T	T	T	T	T	T	T	T	T	T	T	T	T	T	T	T	C	C	T	T	T	T	T	T	T	T	T	T	T	T	T	T	T	T	T
S1B_86948165	C/A	1B	86948165	+	NA	NA	NA	NA	NA	NA	C	C	C	C	C	C	C	C	C	C	C	C	C	C	C	C	C	C	C	C	A	A	C	C	C	C	C	C	C	C	C	C	C	C	C	C	C	C	C
S1B_88305536	C/T	1B	88305536	+	NA	NA	NA	NA	NA	NA	C	C	C	C	C	C	C	C	C	C	C	C	C	C	C	C	C	C	C	C	T	T	C	C	C	C	C	C	C	C	C	C	C	C	C	C	C	C	C
S1B_88926577	C/T	1B	88926577	+	NA	NA	NA	NA	NA	NA	C	C	C	C	C	C	C	C	C	C	C	C	C	C	C	C	C	C	C	C	T	T	C	C	C	C	C	C	C	C	C	C	C	C	C	C	C	C	C
S1B_88982105	G/C	1B	88982105	+	NA	NA	NA	NA	NA	NA	G	G	G	G	G	G	G	G	G	G	G	G	G	G	G	G	G	G	G	G	C	C	G	G	G	G	G	G	G	G	G	G	G	G	G	G	G	G	G
S1B_89404867	A/T	1B	89404867	+	NA	NA	NA	NA	NA	NA	A	A	A	A	A	A	A	A	A	A	A	A	A	A	A	A	A	A	A	A	T	T	A	A	A	A	A	A	A	A	A	A	A	A	A	A	A	A	A
S1B_89450786	A/T	1B	89450786	+	NA	NA	NA	NA	NA	NA	A	A	A	A	A	A	A	A	A	A	A	A	A	A	A	A	A	A	A	A	T	T	A	A	A	A	A	A	A	A	A	A	A	A	A	A	A	A	A
S1B_89531979	A/G	1B	89531979	+	NA	NA	NA	NA	NA	NA	A	A	A	A	A	A	A	A	A	A	A	A	A	A	A	A	A	A	A	A	G	G	A	A	A	A	A	A	A	A	A	A	A	A	A	A	A	A	A
S1B_89915639	A/G	1B	89915639	+	NA	NA	NA	NA	NA	NA	A	A	A	A	A	A	A	A	A	A	A	A	A	A	A	A	A	A	A	A	G	G	A	A	A	A	A	A	A	A	A	A	A	A	A	A	A	A	A
S1B_90226378	A/G	1B	90226378	+	NA	NA	NA	NA	NA	NA	A	A	A	A	A	A	A	A	A	A	A	A	A	A	A	A	A	A	A	A	G	G	A	A	A	A	A	A	A	A	A	A	A	A	A	A	A	A	A
S1B_90226495	C/G	1B	90226495	+	NA	NA	NA	NA	NA	NA	C	C	C	C	C	C	C	C	C	C	C	C	C	C	C	C	C	C	C	C	G	G	C	C	C	C	C	C	C	C	C	C	C	C	C	C	C	C	C
S1B_93094641	G/A	1B	93094641	+	NA	NA	NA	NA	NA	NA	A	G	G	G	G	G	G	A	R	G	G	G	G	G	G	G	G	G	G	G	G	G	G	G	G	G	G	A	G	G	A	A	G	G	G	G	A	G	G
S1B_95289824	G/A	1B	95289824	+	NA	NA	NA	NA	NA	NA	A	G	G	G	G	G	G	A	R	G	G	G	G	G	G	G	G	G	G	G	A	G	G	G	G	G	G	A	G	G	A	A	G	G	G	G	A	G	G
S1B_121281093	A/G	1B	121281093	+	NA	NA	NA	NA	NA	NA	G	A	A	A	A	A	A	G	G	G	A	A	A	A	A	A	A	A	A	A	G	G	A	G	A	A	A	G	A	G	G	G	A	A	A	A	G	A	A
S1B_121290405	C/T	1B	121290405	+	NA	NA	NA	NA	NA	NA	T	C	C	C	C	C	C	T	T	T	C	C	C	C	C	C	C	C	C	C	T	T	C	T	C	C	C	T	C	T	T	T	C	C	C	C	T	C	C
S1B_121462924	G/A	1B	121462924	+	NA	NA	NA	NA	NA	NA	A	G	G	G	G	G	G	A	A	A	G	G	G	G	G	G	G	G	G	G	G	A	G	A	G	G	G	A	G	A	A	A	G	G	G	G	A	G	G
S1B_122306916	T/C	1B	122306916	+	NA	NA	NA	NA	NA	NA	C	T	T	T	T	T	T	C	C	C	T	T	T	T	T	T	T	T	T	T	T	C	T	C	T	T	T	C	T	C	C	C	T	T	T	T	C	T	T
S1B_122907994	T/C	1B	122907994	+	NA	NA	NA	NA	NA	NA	C	T	T	T	T	T	T	C	C	C	T	T	T	T	T	T	T	T	T	T	T	C	T	C	T	T	T	C	T	C	C	C	T	T	T	T	C	T	T
S1B_123693298	C/T	1B	123693298	+	NA	NA	NA	NA	NA	NA	T	C	C	C	C	C	C	T	T	T	C	C	C	C	C	C	C	C	C	C	C	T	C	T	C	C	C	T	C	T	T	T	C	C	C	C	T	C	C
S1B_131243532	A/G	1B	131243532	+	NA	NA	NA	NA	NA	NA	G	A	A	A	A	A	A	G	G	G	A	A	A	A	A	A	A	A	A	A	A	A	A	G	A	A	A	G	A	G	G	G	A	A	A	A	G	A	A
S1B_131354872	C/A	1B	131354872	+	NA	NA	NA	NA	NA	NA	A	C	C	C	C	C	C	A	A	A	C	C	C	C	C	C	C	C	C	C	C	C	C	A	C	C	C	A	C	A	A	A	C	C	C	C	A	C	C
S1B_133456029	A/C	1B	133456029	+	NA	NA	NA	NA	NA	NA	C	A	A	A	A	A	A	C	C	C	A	A	A	A	A	A	A	A	A	A	C	C	A	C	A	A	A	C	A	C	C	C	A	A	A	A	C	A	A
S1B_142510842	A/C	1B	142510842	+	NA	NA	NA	NA	NA	NA	C	A	A	A	A	A	A	C	C	C	A	A	A	A	A	A	A	A	A	A	A	C	A	M	A	A	A	C	A	C	C	C	A	A	A	A	C	A	A
S1B_145251632	T/C	1B	145251632	+	NA	NA	NA	NA	NA	NA	C	T	T	T	T	T	T	C	C	C	T	T	T	T	T	T	T	T	T	T	C	C	T	Y	T	T	T	C	T	C	C	C	T	T	T	T	C	T	T
S1B_155570004	A/G	1B	155570004	+	NA	NA	NA	NA	NA	NA	A	A	A	A	A	A	A	G	A	R	A	A	A	A	A	A	A	A	A	A	G	A	A	A	A	A	A	R	A	A	R	G	A	A	A	A	A	A	A
S1B_169864931	C/T	1B	169864931	+	NA	NA	NA	NA	NA	NA	T	C	C	C	C	C	C	T	T	T	C	C	C	C	C	C	C	C	C	C	C	T	C	C	C	C	C	C	C	C	T	T	C	C	C	C	T	C	C
S1B_170387061	G/C	1B	170387061	+	NA	NA	NA	NA	NA	NA	C	G	G	G	G	G	G	C	C	C	G	G	G	G	G	G	G	G	G	G	G	C	G	G	G	G	G	G	G	G	C	C	G	G	G	G	C	G	G
S1B_174644071	T/C	1B	174644071	+	NA	NA	NA	NA	NA	NA	C	T	T	T	T	T	T	C	C	C	T	T	T	T	T	T	T	T	T	T	T	C	T	T	T	T	T	T	T	T	C	C	T	T	T	T	C	T	T
S1B_175900834	T/C	1B	175900834	+	NA	NA	NA	NA	NA	NA	C	T	T	T	T	T	T	C	C	C	T	T	T	T	T	T	T	T	T	T	C	C	T	T	T	T	T	T	T	T	C	C	T	T	T	T	C	T	T
S1B_176291120	C/T	1B	176291120	+	NA	NA	NA	NA	NA	NA	T	C	C	C	C	C	C	T	T	T	C	C	C	C	C	C	C	C	C	C	C	T	C	C	C	C	C	C	C	C	T	T	C	C	C	C	T	C	C
S1B_181218252	A/G	1B	181218252	+	NA	NA	NA	NA	NA	NA	G	A	A	A	A	A	A	G	G	G	A	A	A	A	A	A	A	A	A	A	A	G	A	A	A	A	A	A	A	A	G	G	A	A	A	A	G	A	A
S1B_189450091	G/A	1B	189450091	+	NA	NA	NA	NA	NA	NA	A	G	G	G	G	G	G	A	A	A	G	G	G	G	G	G	G	G	G	G	G	A	G	G	G	G	G	G	G	G	A	A	G	G	G	G	A	G	G
S1B_197527565	C/T	1B	197527565	+	NA	NA	NA	NA	NA	NA	T	C	C	C	C	C	C	T	T	T	C	C	C	C	C	C	C	C	C	C	C	T	C	C	C	C	C	C	C	C	T	T	C	C	C	C	T	C	C
S1B_197786473	A/G	1B	197786473	+	NA	NA	NA	NA	NA	NA	G	A	A	A	A	A	A	G	G	G	A	A	A	A	A	A	A	A	A	A	G	G	A	A	A	A	A	A	A	A	G	G	A	A	A	A	G	A	A
S1B_198391779	C/T	1B	198391779	+	NA	NA	NA	NA	NA	NA	T	C	C	C	C	C	C	T	T	T	C	C	C	C	C	C	C	C	C	C	C	C	C	C	C	C	C	C	C	C	T	T	C	C	C	C	T	C	C
S1B_203836109	C/T	1B	203836109	+	NA	NA	NA	NA	NA	NA	T	C	C	C	C	C	C	T	T	T	C	C	C	C	C	C	C	C	C	C	C	T	C	C	C	C	C	C	C	C	T	T	C	C	C	C	T	C	C
S1B_209996834	A/G	1B	209996834	+	NA	NA	NA	NA	NA	NA	A	A	A	A	A	A	A	A	A	A	A	A	A	A	A	A	A	A	A	G	A	A	A	A	A	A	A	A	A	R	A	R	A	A	A	A	G	G	G
S1B_215291511	G/A	1B	215291511	+	NA	NA	NA	NA	NA	NA	R	G	G	G	G	G	G	A	A	A	G	G	G	G	G	G	G	G	G	G	G	G	G	G	G	G	G	G	G	G	G	G	G	G	G	G	A	G	G
S1B_241418554	G/A	1B	241418554	+	NA	NA	NA	NA	NA	NA	A	G	G	G	G	G	G	G	G	R	G	G	G	G	G	G	G	G	G	G	G	G	G	G	G	G	G	G	G	G	G	G	G	G	G	G	A	G	G
S1B_252130718	G/A	1B	252130718	+	NA	NA	NA	NA	NA	NA	A	G	G	G	G	G	G	G	A	A	G	G	G	G	G	G	G	G	G	G	G	G	G	G	G	G	G	G	G	G	A	G	G	G	G	G	A	G	G
S1B_264762000	C/G	1B	264762000	+	NA	NA	NA	NA	NA	NA	G	C	C	C	C	C	C	G	G	G	C	C	C	C	C	C	C	C	C	C	C	G	C	C	C	C	C	C	C	C	G	G	C	C	C	C	G	C	C
S1B_267817968	C/T	1B	267817968	+	NA	NA	NA	NA	NA	NA	T	C	C	C	C	C	C	T	T	T	C	C	C	C	C	C	C	C	C	C	C	T	C	C	C	C	C	C	C	C	T	T	C	C	C	C	T	C	C
S1B_270105085	C/T	1B	270105085	+	NA	NA	NA	NA	NA	NA	T	C	C	C	C	C	C	T	T	T	C	C	C	C	C	C	C	C	C	C	C	T	C	C	C	C	C	C	C	C	T	T	C	C	C	C	T	C	C
S1B_271239205	C/T	1B	271239205	+	NA	NA	NA	NA	NA	NA	T	C	C	C	C	C	C	T	T	T	C	C	C	C	C	C	C	C	C	C	C	T	C	C	C	C	C	C	C	C	T	T	C	C	C	C	T	C	C
S1B_271330780	A/G	1B	271330780	+	NA	NA	NA	NA	NA	NA	G	A	A	A	A	A	A	G	G	G	A	A	A	A	A	A	A	A	A	A	A	G	A	A	A	A	A	G	A	A	G	G	A	A	A	A	G	A	A
S1B_272070198	C/G	1B	272070198	+	NA	NA	NA	NA	NA	NA	G	C	C	C	C	C	C	G	G	G	C	C	C	C	C	C	C	C	C	C	C	G	C	C	C	C	C	C	C	C	G	G	C	C	C	C	G	C	C
S1B_285079888	G/A	1B	285079888	+	NA	NA	NA	NA	NA	NA	A	G	G	G	G	G	G	A	A	A	G	G	G	G	G	G	G	G	G	G	G	A	G	G	G	G	G	G	G	G	A	A	G	G	G	G	A	G	G
S1B_288164642	A/G	1B	288164642	+	NA	NA	NA	NA	NA	NA	G	A	A	A	A	A	A	G	G	G	A	A	A	A	A	A	A	A	A	A	G	G	A	A	A	A	A	A	A	A	G	G	A	A	A	A	G	A	A
S1B_289085903	G/A	1B	289085903	+	NA	NA	NA	NA	NA	NA	G	G	G	G	G	G	G	G	G	G	G	G	G	G	G	G	G	G	G	G	G	G	G	G	G	G	G	A	G	A	G	G	G	G	G	G	G	G	G
S1B_290423403	G/A	1B	290423403	+	NA	NA	NA	NA	NA	NA	G	G	G	G	G	G	G	G	G	G	G	G	G	G	G	G	G	G	G	G	G	G	G	G	G	G	G	A	G	A	G	G	G	G	G	G	G	G	G
S1B_291897879	T/C	1B	291897879	+	NA	NA	NA	NA	NA	NA	T	T	T	T	T	T	T	T	T	T	T	T	T	T	T	T	T	T	T	T	C	T	T	T	T	T	T	C	T	C	T	T	T	T	T	T	T	T	T
S1B_292130635	G/C	1B	292130635	+	NA	NA	NA	NA	NA	NA	G	G	G	G	G	G	G	G	G	G	G	G	G	G	G	G	G	G	G	G	C	G	G	G	G	G	G	C	G	C	G	G	G	G	G	G	G	G	G
S1B_293005642	A/G	1B	293005642	+	NA	NA	NA	NA	NA	NA	A	A	A	A	A	A	A	A	A	A	A	A	A	A	A	A	A	A	A	A	G	A	A	A	A	A	A	G	A	G	A	A	A	A	A	A	A	A	A
S1B_293340276	G/A	1B	293340276	+	NA	NA	NA	NA	NA	NA	G	G	G	G	G	G	G	G	G	G	G	G	G	G	G	G	G	G	G	G	A	G	G	G	G	G	G	A	G	A	G	G	G	G	G	G	G	G	G
S1B_294354253	T/C	1B	294354253	+	NA	NA	NA	NA	NA	NA	T	T	T	T	T	T	T	T	T	T	T	T	T	T	T	T	T	T	T	T	C	T	T	T	T	T	T	C	T	C	T	T	T	T	T	T	T	T	T
S1B_294354332	T/C	1B	294354332	+	NA	NA	NA	NA	NA	NA	T	T	T	T	T	T	T	T	T	T	T	T	T	T	T	T	T	T	T	T	C	T	T	T	T	T	T	C	T	C	T	T	T	T	T	T	T	T	T
S1B_295939444	C/T	1B	295939444	+	NA	NA	NA	NA	NA	NA	C	C	C	C	C	C	C	C	C	C	C	C	C	C	C	C	C	C	C	C	T	C	C	C	C	C	C	T	C	T	C	C	C	C	C	C	C	C	C
S1B_299942219	C/G	1B	299942219	+	NA	NA	NA	NA	NA	NA	C	C	C	C	C	C	C	C	C	C	C	C	C	C	C	C	C	C	C	C	C	C	C	C	C	C	C	G	C	G	C	C	C	C	C	C	C	C	C
S1B_302036963	C/T	1B	302036963	+	NA	NA	NA	NA	NA	NA	C	C	C	C	C	C	C	C	C	C	C	C	C	C	C	C	C	C	C	C	C	C	C	C	C	C	C	T	C	T	C	C	C	C	C	C	C	C	C
S1B_302037041	T/C	1B	302037041	+	NA	NA	NA	NA	NA	NA	T	T	T	T	T	T	T	T	T	T	T	T	T	T	T	T	T	T	T	T	T	T	T	T	T	T	T	C	T	C	T	T	T	T	T	T	T	T	T
S1B_302981781	T/C	1B	302981781	+	NA	NA	NA	NA	NA	NA	T	T	T	T	T	T	T	T	T	T	T	T	T	T	T	T	T	T	T	T	T	T	T	T	T	T	T	C	T	C	T	T	T	T	T	T	T	T	T
S1B_302981813	C/T	1B	302981813	+	NA	NA	NA	NA	NA	NA	C	C	C	C	C	C	C	C	C	C	C	C	C	C	C	C	C	C	C	C	C	C	C	C	C	C	C	T	C	T	C	C	C	C	C	C	C	C	C
S1B_307428944	G/T	1B	307428944	+	NA	NA	NA	NA	NA	NA	G	G	G	G	G	G	G	G	G	G	G	G	G	G	G	G	G	G	G	G	G	G	G	G	G	G	G	T	G	T	G	G	G	G	G	G	G	G	G
S1B_307481070	G/A	1B	307481070	+	NA	NA	NA	NA	NA	NA	G	G	G	G	G	G	G	G	G	G	G	G	G	G	G	G	G	G	G	G	G	G	G	G	G	G	G	A	G	A	G	G	G	G	G	G	G	G	G
S1B_310691421	C/T	1B	310691421	+	NA	NA	NA	NA	NA	NA	C	C	C	C	C	C	C	C	C	C	C	C	C	C	C	C	C	C	C	C	C	C	C	C	C	C	C	T	C	T	C	C	C	C	C	C	C	C	C
S1B_312919008	T/G	1B	312919008	+	NA	NA	NA	NA	NA	NA	T	T	T	T	T	T	T	T	T	T	T	T	T	T	T	T	T	T	T	T	T	T	T	T	T	T	T	G	T	G	T	T	T	T	T	T	T	T	T
S1B_314328647	A/G	1B	314328647	+	NA	NA	NA	NA	NA	NA	A	A	A	A	A	A	A	A	A	A	A	A	A	A	A	A	A	A	A	A	A	A	A	A	A	A	A	G	A	G	A	A	A	A	A	A	A	A	A
S1B_315386682	G/A	1B	315386682	+	NA	NA	NA	NA	NA	NA	G	G	G	G	G	G	G	G	G	G	G	G	G	G	G	G	G	G	G	G	G	G	G	G	G	G	G	A	G	A	G	G	G	G	G	G	G	G	G
S1B_324781701	C/T	1B	324781701	+	NA	NA	NA	NA	NA	NA	C	C	C	C	C	C	C	C	C	C	C	C	T	C	C	C	T	C	C	C	T	C	T	C	C	C	C	C	C	C	C	C	C	C	C	C	C	C	C
S1B_324787861	C/T	1B	324787861	+	NA	NA	NA	NA	NA	NA	C	C	C	C	C	C	C	C	C	C	C	C	T	C	C	C	T	C	C	C	T	C	T	C	C	C	C	C	C	C	C	C	C	C	C	C	C	C	C
S1B_325978397	T/A	1B	325978397	+	NA	NA	NA	NA	NA	NA	T	T	T	T	T	T	T	T	T	T	T	T	A	T	T	T	A	T	T	T	T	T	A	T	T	T	T	T	T	T	T	T	T	T	T	T	T	T	T
S1B_325985493	G/A	1B	325985493	+	NA	NA	NA	NA	NA	NA	G	G	G	G	G	G	G	G	G	G	G	G	A	G	G	G	A	G	G	G	G	G	A	G	G	G	G	G	G	G	G	G	G	G	G	G	G	G	G
S1B_327027632	T/C	1B	327027632	+	NA	NA	NA	NA	NA	NA	T	T	T	T	T	T	T	T	T	T	T	T	C	T	T	T	C	T	T	T	T	T	C	T	T	T	T	T	T	T	T	T	T	T	T	T	T	T	T
S1B_327347297	C/T	1B	327347297	+	NA	NA	NA	NA	NA	NA	C	C	C	C	C	C	C	C	C	C	C	C	T	C	C	C	T	C	C	C	C	C	T	C	C	C	C	C	C	C	C	C	C	C	C	C	C	C	C
S1B_327567658	C/T	1B	327567658	+	NA	NA	NA	NA	NA	NA	C	C	C	C	C	C	C	C	C	C	C	C	T	C	C	C	T	C	C	C	C	C	T	C	C	C	C	C	C	C	C	C	C	C	C	C	C	C	C
S1B_327840276	C/T	1B	327840276	+	NA	NA	NA	NA	NA	NA	C	C	C	C	C	C	C	C	C	C	C	C	T	C	C	C	T	C	C	C	C	C	T	C	C	C	C	C	C	C	C	C	C	C	C	C	C	C	C
S1B_328403340	T/C	1B	328403340	+	NA	NA	NA	NA	NA	NA	T	T	T	T	T	T	T	T	T	T	T	T	C	T	T	T	C	T	T	T	T	T	C	T	T	T	T	T	T	T	T	T	T	T	T	T	T	T	T
S1B_328813768	G/A	1B	328813768	+	NA	NA	NA	NA	NA	NA	G	G	G	G	G	G	G	G	G	G	G	G	G	G	G	G	G	G	G	G	A	G	G	G	G	G	G	A	G	A	G	G	G	G	G	G	G	G	G
S1B_328818709	G/A	1B	328818709	+	NA	NA	NA	NA	NA	NA	G	G	G	G	G	G	G	G	G	G	G	G	G	G	G	G	G	G	G	G	G	G	G	G	G	G	G	A	G	A	G	G	G	G	G	G	G	G	G
S1B_328983650	C/G	1B	328983650	+	NA	NA	NA	NA	NA	NA	C	C	C	C	C	C	C	C	C	C	C	C	C	C	C	C	C	C	C	C	C	C	C	C	C	C	C	G	C	G	C	C	C	C	C	C	C	C	C
S1B_328992891	G/C	1B	328992891	+	NA	NA	NA	NA	NA	NA	G	G	G	G	G	G	G	G	G	G	G	G	C	G	G	G	C	G	G	G	C	G	C	G	G	G	G	C	G	C	G	G	G	G	G	G	G	G	G
S1B_329376610	C/T	1B	329376610	+	NA	NA	NA	NA	NA	NA	C	C	C	C	C	C	C	C	C	C	C	C	T	C	C	C	T	C	C	C	C	C	T	C	C	C	C	T	C	T	C	C	C	C	C	C	C	C	C
S1B_333781271	T/C	1B	333781271	+	NA	NA	NA	NA	NA	NA	T	T	T	T	T	T	T	T	T	T	T	T	T	T	T	T	T	T	T	T	C	T	T	T	T	T	T	T	T	T	T	T	T	T	T	T	T	T	T
S1B_333897129	G/A	1B	333897129	+	NA	NA	NA	NA	NA	NA	G	G	G	G	G	G	G	G	G	G	G	G	G	G	G	G	G	G	G	G	A	G	G	G	G	G	G	G	G	G	G	G	G	G	G	G	G	G	G
S1B_333897803	T/C	1B	333897803	+	NA	NA	NA	NA	NA	NA	T	T	T	T	T	T	T	T	T	T	T	T	T	T	T	T	T	T	T	T	C	T	T	T	T	T	T	T	T	T	T	T	T	T	T	T	T	T	T
S1B_334104014	T/C	1B	334104014	+	NA	NA	NA	NA	NA	NA	T	T	T	T	T	T	T	T	T	T	T	T	T	T	T	T	T	T	T	T	T	T	T	T	T	T	T	T	T	T	T	T	T	T	T	T	T	T	T
S1B_336650712	T/G	1B	336650712	+	NA	NA	NA	NA	NA	NA	T	T	T	T	T	T	T	T	T	T	T	T	T	T	T	T	T	T	T	T	G	T	T	T	T	T	T	T	T	T	T	T	T	T	T	T	T	T	T
S1B_336787649	G/A	1B	336787649	+	NA	NA	NA	NA	NA	NA	G	G	G	G	G	G	G	G	G	G	G	G	G	G	G	G	G	G	G	G	A	G	G	G	G	G	G	G	G	G	G	G	G	G	G	G	G	G	G
S1B_338016386	T/G	1B	338016386	+	NA	NA	NA	NA	NA	NA	T	T	T	T	T	T	T	T	T	T	T	T	T	T	T	T	T	T	T	T	G	T	T	T	T	T	T	T	T	T	T	T	T	T	T	T	T	T	T
S1B_338843944	G/C	1B	338843944	+	NA	NA	NA	NA	NA	NA	G	G	G	G	G	G	G	G	G	G	G	G	G	G	G	G	G	G	G	G	C	G	G	G	G	G	G	G	G	G	G	G	G	G	G	G	G	G	G
S1B_340427571	T/C	1B	340427571	+	NA	NA	NA	NA	NA	NA	T	T	T	T	T	T	T	T	T	T	T	T	T	T	T	T	T	T	T	T	C	T	T	T	T	T	T	C	T	T	T	T	T	T	T	T	T	T	T
S1B_340462171	A/G	1B	340462171	+	NA	NA	NA	NA	NA	NA	A	A	A	A	A	A	A	A	A	A	A	A	G	A	A	A	G	A	A	A	G	A	G	A	A	A	A	G	A	G	A	A	A	A	A	A	A	A	A
S1B_340462230	C/T	1B	340462230	+	NA	NA	NA	NA	NA	NA	C	C	C	C	C	C	C	C	C	C	C	C	C	C	C	C	C	C	C	C	T	C	C	C	C	C	C	T	C	T	C	C	C	C	C	C	C	C	C
S1B_340540911	A/G	1B	340540911	+	NA	NA	NA	NA	NA	NA	A	A	A	A	A	A	A	A	A	A	A	A	A	A	A	A	A	A	A	A	G	A	A	A	A	A	A	G	A	G	A	A	A	A	A	A	A	A	A
S1B_340585785	C/T	1B	340585785	+	NA	NA	NA	NA	NA	NA	C	C	C	C	C	C	C	C	C	C	C	C	C	C	C	C	C	C	C	C	T	C	C	C	C	C	C	T	C	T	C	C	C	C	C	C	C	C	C
S1B_343113152	T/C	1B	343113152	+	NA	NA	NA	NA	NA	NA	T	T	T	T	T	T	T	T	T	T	T	T	T	T	T	T	T	T	T	T	T	T	T	T	T	T	T	C	T	C	T	T	T	T	T	T	T	T	T
S1B_347032327	T/G	1B	347032327	+	NA	NA	NA	NA	NA	NA	T	T	T	T	T	T	T	T	T	T	T	T	T	T	T	T	T	T	T	T	T	T	T	T	T	T	T	G	T	T	T	T	T	T	T	T	T	T	T
S1B_364419036	T/C	1B	364419036	+	NA	NA	NA	NA	NA	NA	T	T	T	T	T	T	T	T	T	T	T	T	T	T	T	T	T	T	T	T	C	T	T	T	T	T	T	C	T	T	T	T	T	T	T	T	T	T	T
S1B_364575231	A/G	1B	364575231	+	NA	NA	NA	NA	NA	NA	A	A	A	A	A	A	A	A	A	A	A	A	A	A	A	A	A	A	A	A	G	A	A	A	A	A	A	G	A	G	A	A	A	A	A	A	A	A	A
S1B_365493860	C/T	1B	365493860	+	NA	NA	NA	NA	NA	NA	C	C	C	C	C	C	C	C	C	C	C	C	C	C	C	C	C	C	C	C	T	C	C	C	C	C	C	T	C	T	C	C	C	C	C	C	C	C	C
S1B_365648612	G/A	1B	365648612	+	NA	NA	NA	NA	NA	NA	G	G	G	G	G	G	G	G	G	G	G	G	G	G	G	G	G	G	G	G	A	G	G	G	G	G	G	A	G	A	G	G	G	G	G	G	G	G	G
S1B_365857734	C/G	1B	365857734	+	NA	NA	NA	NA	NA	NA	C	C	C	C	C	C	C	C	C	C	C	C	C	C	C	C	C	C	C	C	G	C	C	C	C	C	C	G	C	G	C	C	C	C	C	C	C	C	C
S1B_366431940	G/A	1B	366431940	+	NA	NA	NA	NA	NA	NA	G	G	G	G	G	G	G	G	G	G	G	G	G	G	G	G	G	G	G	G	A	G	G	G	G	G	G	A	G	A	G	G	G	G	G	G	G	G	G
S1B_366535711	C/G	1B	366535711	+	NA	NA	NA	NA	NA	NA	C	C	C	C	C	C	C	C	C	C	C	C	C	C	C	C	C	C	C	C	G	C	C	C	C	C	C	G	C	G	C	C	C	C	C	C	C	C	C
S1B_366535813	T/C	1B	366535813	+	NA	NA	NA	NA	NA	NA	T	T	T	T	T	T	T	T	T	T	T	T	T	T	T	T	T	T	T	T	C	T	T	T	T	T	T	C	T	C	T	T	T	T	T	T	T	T	T
S1B_366877779	G/C	1B	366877779	+	NA	NA	NA	NA	NA	NA	S	G	G	G	G	G	G	G	G	G	G	G	G	G	G	G	G	G	G	G	C	G	C	G	G	G	G	C	G	C	G	G	G	G	G	G	G	G	G
S1B_367425871	A/G	1B	367425871	+	NA	NA	NA	NA	NA	NA	A	A	A	A	A	A	A	A	A	A	A	A	A	A	A	A	A	A	A	A	G	A	A	A	A	A	A	G	A	G	A	A	A	A	A	A	A	A	A
S1B_367840503	C/T	1B	367840503	+	NA	NA	NA	NA	NA	NA	C	C	C	C	C	C	C	C	C	C	C	C	C	C	C	C	C	C	C	C	T	C	C	C	C	C	C	T	C	T	C	C	C	C	C	C	C	C	C
S1B_369378931	C/T	1B	369378931	+	NA	NA	NA	NA	NA	NA	C	C	C	C	C	C	C	C	C	C	C	C	C	C	C	C	C	C	C	C	C	C	C	C	C	C	C	T	C	T	C	C	C	C	C	C	C	C	C
S1B_370034331	G/A	1B	370034331	+	NA	NA	NA	NA	NA	NA	G	G	G	G	G	G	G	G	G	G	G	G	G	G	G	G	G	G	G	G	G	G	G	G	G	G	G	A	G	A	G	G	G	G	G	G	G	G	G
S1B_370726429	G/A	1B	370726429	+	NA	NA	NA	NA	NA	NA	G	G	G	G	G	G	G	G	G	G	G	G	G	G	G	G	G	G	G	G	A	G	G	G	G	G	G	A	G	A	G	G	G	G	G	G	G	G	G
S1B_371139155	C/T	1B	371139155	+	NA	NA	NA	NA	NA	NA	C	C	C	C	C	C	C	C	C	C	C	C	C	C	C	C	C	C	C	C	C	C	C	C	C	C	C	T	C	T	C	C	C	C	C	C	C	C	C
S1B_371450432	A/G	1B	371450432	+	NA	NA	NA	NA	NA	NA	A	A	A	A	A	A	A	A	A	A	A	A	A	A	A	A	A	A	A	A	G	A	A	A	A	A	A	G	A	G	A	A	A	A	A	A	A	A	A
S1B_372679251	A/G	1B	372679251	+	NA	NA	NA	NA	NA	NA	A	A	A	A	A	A	A	A	A	A	A	A	A	A	A	A	A	A	A	A	A	A	A	A	A	A	A	G	A	G	A	A	A	A	A	A	A	A	A
S1B_372717361	G/A	1B	372717361	+	NA	NA	NA	NA	NA	NA	G	G	G	G	G	G	G	G	G	G	G	G	G	G	G	G	G	G	G	G	G	G	G	G	G	G	G	A	G	A	G	G	G	G	G	G	G	G	G
S1B_373282548	A/G	1B	373282548	+	NA	NA	NA	NA	NA	NA	A	A	A	A	A	A	A	A	A	A	A	A	A	A	A	A	A	A	A	A	G	A	A	A	A	A	A	G	A	G	A	A	A	A	A	A	A	A	A
S1B_373495843	C/T	1B	373495843	+	NA	NA	NA	NA	NA	NA	C	C	C	C	C	C	C	C	C	C	C	C	C	C	C	C	C	C	C	C	C	C	C	C	C	C	C	T	C	C	C	C	C	C	C	C	C	C	C
S1B_376550760	T/C	1B	376550760	+	NA	NA	NA	NA	NA	NA	T	T	T	T	T	T	T	T	T	T	T	T	T	T	T	T	T	T	T	T	T	T	T	T	T	T	T	C	T	C	T	T	T	T	T	T	T	T	T
S1B_377285658	T/C	1B	377285658	+	NA	NA	NA	NA	NA	NA	T	T	T	T	T	T	T	T	T	T	T	T	T	T	T	T	T	T	T	T	T	T	T	T	T	T	T	C	T	C	T	T	T	T	T	T	T	T	T
S1B_377911155	A/G	1B	377911155	+	NA	NA	NA	NA	NA	NA	A	A	A	A	A	A	A	A	A	A	A	A	A	A	A	A	A	A	A	A	A	A	A	A	A	A	A	G	A	G	A	A	A	A	A	A	A	A	A
S1B_377911433	C/A	1B	377911433	+	NA	NA	NA	NA	NA	NA	C	C	C	C	C	C	C	C	C	C	C	C	C	C	C	C	C	C	C	C	C	C	C	C	C	C	C	A	C	A	C	C	C	C	C	C	C	C	C
S1B_378010698	G/C	1B	378010698	+	NA	NA	NA	NA	NA	NA	G	G	G	G	G	G	G	G	G	G	G	G	G	G	G	G	G	G	G	G	G	G	G	G	G	G	G	C	G	C	G	G	G	G	G	G	G	G	G
S1B_378044906	A/T	1B	378044906	+	NA	NA	NA	NA	NA	NA	A	A	A	A	A	A	A	A	A	A	A	A	A	A	A	A	A	A	A	A	A	A	A	A	A	A	A	T	A	T	A	A	A	A	A	A	A	A	A
S1B_378828655	T/C	1B	378828655	+	NA	NA	NA	NA	NA	NA	T	T	T	T	T	T	T	T	T	T	T	T	T	T	T	T	T	T	T	T	T	T	T	T	T	T	T	C	T	C	T	T	T	T	T	T	T	T	T
S1B_380472549	A/G	1B	380472549	+	NA	NA	NA	NA	NA	NA	A	A	A	A	A	A	A	A	A	A	A	A	A	A	A	A	A	A	A	A	A	A	A	A	A	A	A	G	A	G	A	A	A	A	A	A	A	A	A
S1B_380644010	T/G	1B	380644010	+	NA	NA	NA	NA	NA	NA	T	T	T	T	T	T	T	T	T	T	T	T	T	T	T	T	T	T	T	T	T	T	T	T	T	T	T	T	T	G	T	T	T	T	T	T	G	G	G
S1B_381650384	A/G	1B	381650384	+	NA	NA	NA	NA	NA	NA	A	A	A	A	A	A	A	A	A	A	A	A	A	A	A	A	A	A	A	A	A	A	A	A	A	A	A	G	A	G	A	A	A	A	A	A	A	A	A
S1B_381672146	G/T	1B	381672146	+	NA	NA	NA	NA	NA	NA	G	G	G	G	G	G	G	G	G	G	G	G	G	G	G	G	G	G	G	G	T	G	G	G	G	G	G	T	G	T	G	G	G	G	G	G	G	G	G
S1B_382015908	C/A	1B	382015908	+	NA	NA	NA	NA	NA	NA	C	C	C	C	C	C	C	C	C	C	C	C	C	C	C	C	C	C	C	C	A	C	C	C	C	C	C	A	C	A	C	C	C	C	C	C	C	C	C
S1B_383202169	G/T	1B	383202169	+	NA	NA	NA	NA	NA	NA	G	G	G	G	G	G	G	G	G	G	G	G	G	G	G	G	G	G	G	G	G	G	G	G	G	G	G	T	G	T	G	G	G	G	G	G	G	G	G
S1B_384300578	C/G	1B	384300578	+	NA	NA	NA	NA	NA	NA	C	C	C	C	C	C	C	C	C	C	C	C	C	C	C	C	C	C	C	C	C	C	C	C	C	C	C	G	C	G	C	C	C	C	C	C	C	C	C
S1B_385216750	G/C	1B	385216750	+	NA	NA	NA	NA	NA	NA	G	G	G	G	G	G	G	G	G	G	G	G	G	G	G	G	G	G	G	G	G	G	G	G	G	G	G	C	G	C	G	G	G	G	G	G	G	G	G
S1B_386268026	T/G	1B	386268026	+	NA	NA	NA	NA	NA	NA	T	T	T	T	T	T	T	T	T	T	T	T	T	T	T	T	T	T	T	T	T	T	T	T	T	T	T	G	T	G	T	T	T	T	T	T	T	T	T
S1B_386793712	A/G	1B	386793712	+	NA	NA	NA	NA	NA	NA	A	A	A	A	A	A	A	A	A	A	A	A	A	A	A	A	A	A	A	A	A	A	A	A	A	A	A	G	A	G	A	A	A	A	A	A	A	A	A
S1B_388146390	A/G	1B	388146390	+	NA	NA	NA	NA	NA	NA	A	A	A	A	A	A	A	A	A	A	A	A	A	A	A	A	A	A	A	A	A	A	A	A	A	A	A	G	A	G	A	A	A	A	A	A	A	A	A
S1B_389580109	T/C	1B	389580109	+	NA	NA	NA	NA	NA	NA	T	T	T	T	T	T	T	T	T	T	T	T	T	T	T	T	T	T	T	T	T	T	T	T	T	T	T	C	T	C	T	T	T	T	T	T	T	T	T
S1B_389598496	G/C	1B	389598496	+	NA	NA	NA	NA	NA	NA	G	G	G	G	G	G	G	G	G	G	G	G	G	G	G	G	G	G	G	G	G	G	G	G	G	G	G	C	G	C	G	G	G	G	G	G	G	G	G
S1B_389877892	T/C	1B	389877892	+	NA	NA	NA	NA	NA	NA	T	T	T	T	T	T	T	T	T	T	T	T	T	T	T	T	T	T	T	T	T	T	T	T	T	T	T	C	T	C	T	T	T	T	T	T	T	T	T
S1B_390046413	T/G	1B	390046413	+	NA	NA	NA	NA	NA	NA	T	T	T	T	T	T	T	T	T	T	T	T	T	T	T	T	T	T	T	T	T	T	T	T	T	T	T	G	T	G	T	T	T	T	T	T	T	T	T
S1B_390397700	T/C	1B	390397700	+	NA	NA	NA	NA	NA	NA	T	T	T	T	T	T	T	T	T	T	T	T	T	T	T	T	T	T	T	T	T	T	T	T	T	T	T	C	T	C	T	T	T	T	T	T	T	T	T
S1B_390614204	C/T	1B	390614204	+	NA	NA	NA	NA	NA	NA	C	C	C	C	C	C	C	C	C	C	C	C	C	C	C	C	C	C	C	C	C	C	C	C	C	C	C	T	C	T	C	C	C	C	C	C	C	C	C
S1B_390968546	T/C	1B	390968546	+	NA	NA	NA	NA	NA	NA	T	T	T	T	T	T	T	T	T	T	T	T	T	T	T	T	T	T	T	T	T	T	T	T	T	T	T	C	T	C	T	T	T	T	T	T	T	T	T
S1B_391422107	G/A	1B	391422107	+	NA	NA	NA	NA	NA	NA	G	G	G	G	G	G	G	G	G	G	G	G	G	G	G	G	G	G	G	G	G	G	G	G	G	G	G	A	G	A	G	G	G	G	G	G	G	G	G
S1B_392145700	A/C	1B	392145700	+	NA	NA	NA	NA	NA	NA	A	A	A	A	A	A	A	A	A	A	A	A	A	A	A	A	A	A	A	A	A	A	A	A	A	A	A	C	A	C	A	A	A	A	A	A	A	A	A
S1B_392496520	A/G	1B	392496520	+	NA	NA	NA	NA	NA	NA	A	A	A	A	A	A	A	A	A	A	A	A	A	A	A	A	A	A	A	A	A	A	A	A	A	A	A	G	A	G	A	A	A	A	A	A	A	A	A
S1B_392532095	C/A	1B	392532095	+	NA	NA	NA	NA	NA	NA	C	C	C	C	C	C	C	C	C	C	C	C	C	C	C	C	C	C	C	C	C	C	C	C	C	C	C	A	C	A	C	C	C	C	C	C	C	C	C
S1B_393269427	C/T	1B	393269427	+	NA	NA	NA	NA	NA	NA	C	C	C	C	C	C	C	C	C	C	C	C	C	C	C	C	C	C	C	C	C	C	C	C	C	C	C	T	C	T	C	C	C	C	C	C	C	C	C
S1B_394041503	G/A	1B	394041503	+	NA	NA	NA	NA	NA	NA	G	G	G	G	G	G	G	G	G	G	G	G	G	G	G	G	G	G	G	G	G	G	G	G	G	G	G	A	G	A	G	G	G	G	G	G	G	G	G
S1B_394715062	A/G	1B	394715062	+	NA	NA	NA	NA	NA	NA	A	A	A	A	A	A	A	A	A	A	A	A	A	A	A	A	A	A	A	A	G	A	A	A	A	A	A	G	A	G	A	A	A	A	A	A	A	A	A
S1B_394858664	G/A	1B	394858664	+	NA	NA	NA	NA	NA	NA	G	G	G	G	G	G	G	G	G	G	G	G	G	G	G	G	G	G	G	G	A	G	G	G	G	G	G	A	G	A	G	G	G	G	G	G	G	G	G
S1B_394892785	T/C	1B	394892785	+	NA	NA	NA	NA	NA	NA	T	T	T	T	T	T	T	T	T	T	T	T	T	T	T	T	T	T	T	T	C	T	T	T	T	T	T	C	T	C	T	T	T	T	T	T	T	T	T
S1B_395228351	G/A	1B	395228351	+	NA	NA	NA	NA	NA	NA	G	G	G	G	G	G	G	G	G	G	G	G	G	G	G	G	G	G	G	G	A	G	G	G	G	G	G	A	G	A	G	G	G	G	G	G	G	G	G
S1B_397878207	G/A	1B	397878207	+	NA	NA	NA	NA	NA	NA	G	G	G	G	G	G	G	G	G	G	G	G	G	G	G	G	R	G	G	G	A	G	A	G	G	G	G	A	G	A	G	G	G	G	G	G	G	G	G
S1B_399401941	G/A	1B	399401941	+	NA	NA	NA	NA	NA	NA	G	G	G	G	G	G	G	G	G	G	G	G	G	G	G	G	G	G	G	G	G	G	G	G	G	G	G	A	G	A	G	G	G	G	G	G	G	G	G
S1B_399402034	A/G	1B	399402034	+	NA	NA	NA	NA	NA	NA	A	A	A	A	A	A	A	A	A	A	A	A	A	A	A	A	A	A	A	A	G	A	A	A	A	A	A	G	A	G	A	A	A	A	A	A	A	A	A
S1B_399534262	C/T	1B	399534262	+	NA	NA	NA	NA	NA	NA	C	C	C	C	C	C	C	C	C	C	C	C	C	C	C	C	C	C	C	C	C	C	C	C	C	C	C	T	C	T	C	C	C	C	C	C	C	C	C
S1B_400306725	C/T	1B	400306725	+	NA	NA	NA	NA	NA	NA	C	C	C	C	C	C	C	C	C	C	C	C	C	C	C	C	C	C	C	C	C	C	C	C	C	C	C	T	C	T	C	C	C	C	C	C	C	C	C
S1B_400959034	G/A	1B	400959034	+	NA	NA	NA	NA	NA	NA	G	G	G	G	G	G	G	G	G	G	G	G	G	G	G	G	G	G	G	G	G	G	G	G	G	G	G	A	G	A	G	G	G	G	G	G	G	G	G
S1B_401758216	G/C	1B	401758216	+	NA	NA	NA	NA	NA	NA	G	G	G	G	G	G	G	G	G	G	G	G	G	G	G	G	G	G	G	G	G	G	G	G	G	G	G	C	G	C	G	G	G	G	G	G	G	G	G
S1B_402043386	C/T	1B	402043386	+	NA	NA	NA	NA	NA	NA	C	C	C	C	C	C	C	C	C	C	C	C	C	C	C	C	C	C	C	C	T	C	C	C	C	C	C	T	C	T	C	C	C	C	C	C	C	C	C
S1B_402113039	G/T	1B	402113039	+	NA	NA	NA	NA	NA	NA	G	G	G	G	G	G	G	G	G	G	G	G	G	G	G	G	G	G	G	G	T	G	G	G	G	G	G	T	G	T	G	G	G	G	G	G	G	G	G
S1B_403186556	C/T	1B	403186556	+	NA	NA	NA	NA	NA	NA	C	C	C	C	C	C	C	C	C	C	C	C	C	C	C	C	C	C	C	C	T	C	C	C	C	C	C	T	C	T	C	C	C	C	C	C	C	C	C
S1B_403188489	T/C	1B	403188489	+	NA	NA	NA	NA	NA	NA	T	T	T	T	T	T	T	T	T	T	T	T	T	T	T	T	T	T	T	T	C	T	T	T	T	T	T	C	T	C	T	T	T	T	T	T	T	T	T
S1B_403979139	C/T	1B	403979139	+	NA	NA	NA	NA	NA	NA	C	C	C	C	C	C	C	C	C	C	C	C	C	C	C	C	C	C	C	C	C	C	C	C	C	C	C	T	C	T	C	C	C	C	C	C	C	C	C
S1B_404964511	T/A	1B	404964511	+	NA	NA	NA	NA	NA	NA	T	T	T	T	T	T	T	T	T	T	T	T	T	T	T	T	T	T	T	T	A	T	T	T	T	T	T	A	T	A	T	T	T	T	T	T	T	T	T
S1B_405710802	G/T	1B	405710802	+	NA	NA	NA	NA	NA	NA	G	G	G	G	G	G	G	G	G	G	G	G	G	G	G	G	G	G	G	G	T	G	G	G	G	G	G	T	G	T	G	G	G	G	G	G	G	G	G
S1B_406039568	A/G	1B	406039568	+	NA	NA	NA	NA	NA	NA	A	A	A	A	A	A	A	A	A	A	A	A	A	A	A	A	A	A	A	A	A	A	A	A	A	A	A	G	A	G	A	A	A	A	A	A	A	A	A
S1B_406048312	C/T	1B	406048312	+	NA	NA	NA	NA	NA	NA	C	C	C	C	C	C	C	C	C	C	C	C	C	C	C	C	C	C	C	C	C	C	C	C	C	C	C	T	C	T	C	C	C	C	C	C	C	C	C
S1B_406048336	G/C	1B	406048336	+	NA	NA	NA	NA	NA	NA	G	G	G	G	G	G	G	G	G	G	G	G	G	G	G	G	G	G	G	G	C	G	G	G	G	G	G	C	G	C	G	G	G	G	G	G	G	G	G
S1B_408458677	T/C	1B	408458677	+	NA	NA	NA	NA	NA	NA	T	T	T	T	T	T	T	T	T	T	T	T	T	T	T	T	T	T	T	T	C	T	T	T	T	T	T	C	T	C	T	T	T	T	T	T	T	T	T
S1B_409300792	C/G	1B	409300792	+	NA	NA	NA	NA	NA	NA	C	C	C	C	C	C	C	C	C	C	C	C	C	C	C	C	C	C	C	C	C	C	C	C	C	C	C	G	C	G	C	C	C	C	C	C	C	C	C
S1B_409331011	A/G	1B	409331011	+	NA	NA	NA	NA	NA	NA	A	A	A	A	A	A	A	A	A	A	A	A	A	A	A	A	A	A	A	A	G	A	A	A	A	A	A	G	A	G	A	A	A	A	A	A	A	A	A
S1B_409419622	C/T	1B	409419622	+	NA	NA	NA	NA	NA	NA	C	C	C	C	C	C	C	C	C	C	C	C	C	C	C	C	C	C	C	C	T	C	C	C	C	C	C	T	C	T	C	C	C	C	C	C	C	C	C
S1B_409680515	A/C	1B	409680515	+	NA	NA	NA	NA	NA	NA	A	A	A	A	A	A	A	A	A	A	A	A	A	A	A	A	A	A	A	A	A	A	A	A	A	A	A	C	A	C	A	A	A	A	A	A	A	A	A
S1B_410321701	G/A	1B	410321701	+	NA	NA	NA	NA	NA	NA	G	G	G	G	G	G	G	G	G	G	G	G	G	G	G	G	G	G	G	G	A	G	G	G	G	G	G	A	G	A	G	G	G	G	G	G	G	G	G
S1B_410331321	G/A	1B	410331321	+	NA	NA	NA	NA	NA	NA	G	G	G	G	G	G	G	G	G	G	G	G	G	G	G	G	G	G	G	G	A	G	G	G	G	G	G	A	G	A	G	G	G	G	G	G	G	G	G
S1B_411180155	T/C	1B	411180155	+	NA	NA	NA	NA	NA	NA	T	T	T	T	T	T	T	T	T	T	T	T	T	T	T	T	T	T	T	T	C	T	T	T	T	T	T	C	T	C	T	T	T	T	T	T	T	T	T
S1B_411990571	G/C	1B	411990571	+	NA	NA	NA	NA	NA	NA	G	G	G	G	G	G	G	G	G	G	G	G	G	G	G	G	G	G	G	G	C	G	G	G	G	G	G	C	G	C	G	G	G	G	G	G	G	G	G
S1B_415037097	A/G	1B	415037097	+	NA	NA	NA	NA	NA	NA	A	A	A	A	A	A	A	A	A	A	A	A	A	A	A	A	A	A	A	A	G	A	A	A	A	A	A	G	A	G	A	A	A	A	A	A	A	A	A
S1B_416777058	T/G	1B	416777058	+	NA	NA	NA	NA	NA	NA	T	T	T	T	T	T	T	T	T	T	T	T	T	T	T	T	T	T	T	T	G	T	T	T	T	T	T	G	T	G	T	T	T	T	T	T	T	T	T
S1B_418587137	G/A	1B	418587137	+	NA	NA	NA	NA	NA	NA	G	G	G	G	G	G	G	G	G	G	G	G	G	G	G	G	G	G	G	G	A	G	G	G	G	G	G	A	G	A	G	G	G	G	G	G	G	G	G
S1B_419261630	G/A	1B	419261630	+	NA	NA	NA	NA	NA	NA	G	G	G	G	G	G	G	G	G	G	G	G	G	G	G	G	G	G	G	G	A	G	G	G	G	G	G	A	G	A	G	G	G	G	G	G	G	G	G
S1B_419779416	A/G	1B	419779416	+	NA	NA	NA	NA	NA	NA	A	A	A	A	A	A	A	A	A	A	A	A	A	A	A	A	A	A	A	A	G	A	A	A	A	A	A	G	A	G	A	A	A	A	A	A	A	A	A
S1B_420362120	C/T	1B	420362120	+	NA	NA	NA	NA	NA	NA	C	C	C	C	C	C	C	C	C	C	C	C	C	C	C	C	C	C	C	C	T	C	C	C	C	C	C	T	C	T	C	C	C	C	C	C	C	C	C
S1B_420418680	C/A	1B	420418680	+	NA	NA	NA	NA	NA	NA	C	C	C	C	C	C	C	C	C	C	C	C	C	C	C	C	C	C	C	C	C	C	C	C	C	C	C	A	C	A	C	C	C	C	C	C	C	C	C
S1B_420864237	C/T	1B	420864237	+	NA	NA	NA	NA	NA	NA	C	C	C	C	C	C	C	C	C	C	C	C	C	C	C	C	C	C	C	C	T	C	C	C	C	C	C	T	C	T	C	C	C	C	C	C	C	C	C
S1B_421000914	G/C	1B	421000914	+	NA	NA	NA	NA	NA	NA	G	G	G	G	G	G	G	G	G	G	G	G	G	G	G	G	G	G	G	G	C	G	G	G	G	G	G	C	G	C	G	G	G	G	G	G	G	G	G
S1B_421000927	A/T	1B	421000927	+	NA	NA	NA	NA	NA	NA	A	A	A	A	A	A	A	A	A	A	A	A	A	A	A	A	A	A	A	A	A	A	A	A	A	A	A	T	A	T	A	A	A	A	A	A	A	A	A
S1B_421003299	C/T	1B	421003299	+	NA	NA	NA	NA	NA	NA	C	C	C	C	C	C	C	C	C	C	C	C	C	C	C	C	C	C	C	C	C	C	C	C	C	C	C	T	C	T	C	C	C	C	C	C	C	C	C
S1B_421097124	G/A	1B	421097124	+	NA	NA	NA	NA	NA	NA	G	G	G	G	G	G	G	G	G	G	G	G	G	G	G	G	G	G	G	G	G	G	G	G	G	G	G	A	G	A	G	G	G	G	G	G	G	G	G
S1B_421576839	T/C	1B	421576839	+	NA	NA	NA	NA	NA	NA	T	T	T	T	T	T	T	T	T	T	T	T	T	T	T	T	T	T	T	T	T	T	T	T	T	T	T	C	T	C	T	T	T	T	T	T	T	T	T
S1B_422112711	T/C	1B	422112711	+	NA	NA	NA	NA	NA	NA	T	T	T	T	T	T	T	T	T	T	T	T	T	T	T	T	T	T	T	T	T	T	T	T	T	T	T	C	T	C	T	T	T	T	T	T	T	T	T
S1B_423142733	C/T	1B	423142733	+	NA	NA	NA	NA	NA	NA	C	C	C	C	C	C	C	C	C	C	C	C	C	C	C	C	C	C	C	C	C	C	C	C	C	C	C	T	C	T	C	C	C	C	C	C	C	C	C
S1B_423288054	T/G	1B	423288054	+	NA	NA	NA	NA	NA	NA	T	T	T	T	T	T	T	T	T	T	T	T	T	T	G	T	T	T	T	T	G	T	T	T	T	T	T	G	T	G	T	T	T	T	T	T	T	T	T
S1B_424538267	A/G	1B	424538267	+	NA	NA	NA	NA	NA	NA	A	A	A	A	A	A	A	A	A	A	A	A	A	A	G	A	A	A	A	A	G	A	A	A	A	A	A	G	A	G	A	A	A	A	A	A	A	A	A
S1B_426443901	A/G	1B	426443901	+	NA	NA	NA	NA	NA	NA	A	A	A	A	A	A	A	A	A	A	A	A	A	A	A	A	A	A	A	A	A	A	A	A	A	A	A	G	A	G	A	A	A	A	A	A	A	A	A
S1B_426478154	A/G	1B	426478154	+	NA	NA	NA	NA	NA	NA	A	A	A	A	A	A	A	A	A	A	A	A	A	A	A	A	A	A	A	A	A	A	A	A	A	A	A	G	A	G	A	A	A	A	A	A	A	A	A
S1B_426686668	C/T	1B	426686668	+	NA	NA	NA	NA	NA	NA	C	C	C	C	C	C	C	C	C	C	C	C	C	C	C	C	C	C	C	C	C	C	C	C	C	C	C	T	C	T	C	C	C	C	C	C	C	C	C
S1B_427467299	T/A	1B	427467299	+	NA	NA	NA	NA	NA	NA	T	T	T	T	T	T	T	T	T	T	T	T	T	T	T	T	T	T	T	T	T	T	T	T	T	T	T	A	T	W	T	T	T	T	T	T	T	T	T
S1B_427530884	A/G	1B	427530884	+	NA	NA	NA	NA	NA	NA	A	A	A	A	A	A	A	A	A	A	A	A	A	A	G	A	A	A	A	A	G	A	A	A	A	A	A	G	A	G	A	A	A	A	A	A	A	A	A
S1B_427543374	G/A	1B	427543374	+	NA	NA	NA	NA	NA	NA	G	G	G	G	G	G	G	G	G	G	G	G	G	G	G	G	G	G	G	G	G	G	G	G	G	G	G	A	G	A	G	G	G	G	G	G	G	G	G
S1B_427628121	G/A	1B	427628121	+	NA	NA	NA	NA	NA	NA	G	G	G	G	G	G	G	G	G	G	G	G	G	G	G	G	G	G	G	G	G	G	G	G	G	G	G	A	G	A	G	G	G	G	G	G	G	G	G
S1B_428605173	T/G	1B	428605173	+	NA	NA	NA	NA	NA	NA	T	T	T	T	T	T	T	T	T	T	T	T	T	T	G	T	T	T	T	T	G	T	T	T	T	T	T	G	T	G	T	T	T	T	T	T	T	T	T
S1B_429981280	A/G	1B	429981280	+	NA	NA	NA	NA	NA	NA	A	A	A	A	A	A	A	A	A	A	A	A	A	A	G	A	A	A	A	A	G	A	A	A	A	A	A	G	A	G	A	A	A	A	A	A	A	A	A
S1B_431859097	G/A	1B	431859097	+	NA	NA	NA	NA	NA	NA	G	G	G	G	G	G	G	G	G	G	G	G	G	G	G	G	G	G	G	G	G	G	G	G	G	G	G	A	G	A	G	G	G	G	G	G	G	G	G
S1B_431859122	G/T	1B	431859122	+	NA	NA	NA	NA	NA	NA	G	G	G	G	G	G	G	G	G	G	G	G	G	G	G	G	G	G	G	G	G	G	G	G	G	G	G	T	G	T	G	G	G	G	G	G	G	G	G
S1B_432803491	C/T	1B	432803491	+	NA	NA	NA	NA	NA	NA	C	C	C	C	C	C	C	C	C	C	C	C	C	C	C	C	C	C	C	C	C	C	C	C	C	C	C	T	C	T	C	C	C	C	C	C	C	C	C
S1B_433020278	C/G	1B	433020278	+	NA	NA	NA	NA	NA	NA	C	C	C	C	C	C	C	C	C	C	C	C	C	C	C	C	C	C	C	C	C	C	C	C	C	C	C	G	C	G	C	C	C	C	C	C	C	C	C
S1B_434084213	G/A	1B	434084213	+	NA	NA	NA	NA	NA	NA	G	G	G	G	G	G	G	G	G	G	G	G	A	G	G	G	A	G	G	G	G	G	A	G	G	G	G	G	G	G	G	G	G	G	G	G	G	G	G
S1B_442888330	C/T	1B	442888330	+	NA	NA	NA	NA	NA	NA	C	C	C	C	C	C	C	C	C	C	C	C	C	C	C	C	C	C	C	C	T	C	C	C	C	C	C	C	C	C	C	C	C	C	C	C	C	C	C
S1B_442968510	T/C	1B	442968510	+	NA	NA	NA	NA	NA	NA	T	T	T	T	T	T	T	T	T	T	T	T	T	T	T	T	T	T	T	T	C	T	T	T	T	T	T	T	T	T	T	T	T	T	T	T	T	T	T
S1B_447174329	C/A	1B	447174329	+	NA	NA	NA	NA	NA	NA	A	C	C	C	C	C	C	A	A	A	C	C	A	C	A	C	A	C	C	C	A	M	A	M	C	C	C	A	C	A	A	A	C	C	C	C	A	C	C
S1B_448498111	C/T	1B	448498111	+	NA	NA	NA	NA	NA	NA	T	C	C	C	C	C	C	T	T	T	C	C	T	C	T	C	T	C	C	C	T	Y	T	Y	C	C	C	T	C	T	T	T	C	C	C	C	T	C	C
S1B_448740348	C/T	1B	448740348	+	NA	NA	NA	NA	NA	NA	C	C	C	C	C	C	C	C	C	C	C	C	C	C	C	C	C	C	C	C	C	C	C	C	C	C	C	C	C	C	C	C	C	C	C	C	C	C	C
S1B_450756393	G/T	1B	450756393	+	NA	NA	NA	NA	NA	NA	T	G	G	G	G	G	G	T	T	T	G	G	T	G	T	G	T	G	G	G	T	T	T	K	G	G	G	T	G	T	T	T	G	G	G	G	T	G	G
S1B_451069953	G/T	1B	451069953	+	NA	NA	NA	NA	NA	NA	T	G	G	G	G	G	G	T	T	T	G	G	T	G	T	G	T	G	G	G	T	T	T	K	G	G	G	T	G	T	T	T	G	G	G	G	T	G	G
S1B_451069955	C/T	1B	451069955	+	NA	NA	NA	NA	NA	NA	C	C	C	C	C	C	C	C	C	C	C	C	C	C	C	C	C	C	C	C	C	Y	C	C	C	C	C	C	C	C	C	C	C	C	C	C	C	C	C
S1B_452765224	A/G	1B	452765224	+	NA	NA	NA	NA	NA	NA	A	A	A	A	A	A	A	A	A	A	A	A	G	A	G	A	G	A	A	A	A	A	G	A	A	A	A	G	A	G	A	A	A	A	A	A	A	A	A
S1B_452770221	A/C	1B	452770221	+	NA	NA	NA	NA	NA	NA	A	A	A	A	A	A	A	A	A	A	A	A	C	A	C	A	C	A	A	A	A	A	C	A	A	A	A	C	A	C	A	A	A	A	A	A	A	A	A
S1B_453188672	T/C	1B	453188672	+	NA	NA	NA	NA	NA	NA	T	T	T	T	T	T	T	T	T	T	T	T	C	T	C	T	C	T	T	T	T	T	C	T	T	T	T	C	T	C	T	T	T	T	T	T	T	T	T
S1B_453278609	T/C	1B	453278609	+	NA	NA	NA	NA	NA	NA	T	T	T	T	T	T	T	T	T	T	T	T	C	T	C	T	C	T	T	T	T	T	C	T	T	T	T	C	T	C	T	T	T	T	T	T	T	T	T
S1B_453479939	C/T	1B	453479939	+	NA	NA	NA	NA	NA	NA	C	C	C	C	C	C	C	C	C	C	C	C	T	C	T	C	T	C	C	C	C	C	T	C	C	C	C	T	C	T	C	C	C	C	C	C	C	C	C
S1B_453815164	A/G	1B	453815164	+	NA	NA	NA	NA	NA	NA	A	A	A	A	A	A	A	A	A	A	A	A	G	A	G	A	G	A	A	A	A	A	G	A	A	A	A	G	A	G	A	A	A	A	A	A	A	A	A
S1B_454887980	T/A	1B	454887980	+	NA	NA	NA	NA	NA	NA	T	T	T	T	T	T	T	T	T	T	T	T	A	T	A	T	A	T	T	T	T	T	A	T	T	T	T	A	T	A	T	T	T	T	T	T	T	T	T
S1B_455584751	A/G	1B	455584751	+	NA	NA	NA	NA	NA	NA	A	A	A	A	A	A	A	A	A	A	A	A	G	A	G	A	G	A	A	A	A	A	G	A	A	A	A	G	A	G	A	A	A	A	A	A	A	A	A
S1B_455764288	C/A	1B	455764288	+	NA	NA	NA	NA	NA	NA	C	C	C	C	C	C	C	C	C	C	C	C	A	C	A	C	A	C	C	C	C	C	A	C	C	C	C	A	C	A	C	C	C	C	C	C	C	C	C
S1B_455903012	T/C	1B	455903012	+	NA	NA	NA	NA	NA	NA	T	T	T	T	T	T	T	T	T	T	T	T	C	T	C	T	C	T	T	T	T	T	C	T	T	T	T	C	T	C	T	T	T	T	T	T	T	T	T
S1B_456602570	G/A	1B	456602570	+	NA	NA	NA	NA	NA	NA	A	G	G	G	G	G	G	A	A	A	G	G	G	G	G	G	G	G	G	G	G	R	G	R	G	G	G	G	G	G	A	A	G	G	G	G	A	G	G
S1B_456744771	A/G	1B	456744771	+	NA	NA	NA	NA	NA	NA	A	A	A	A	A	A	A	A	A	A	A	A	G	A	A	A	G	A	A	A	A	A	G	A	A	A	A	G	A	G	A	A	A	A	A	A	A	A	A
S1B_457378212	A/G	1B	457378212	+	NA	NA	NA	NA	NA	NA	A	A	A	A	A	A	A	A	A	A	A	A	G	A	A	A	G	A	A	A	A	A	G	A	A	A	A	G	A	G	A	A	A	A	A	A	A	A	A
S1B_457535596	T/C	1B	457535596	+	NA	NA	NA	NA	NA	NA	T	T	T	T	T	T	T	T	T	T	T	T	C	T	T	T	C	T	T	T	T	T	C	T	T	T	T	C	T	C	T	T	T	T	T	T	T	T	T
S1B_457537760	C/T	1B	457537760	+	NA	NA	NA	NA	NA	NA	T	Y	C	C	C	C	C	T	T	T	C	C	C	C	T	C	C	C	C	C	C	T	C	Y	T	T	C	C	C	C	T	T	C	C	C	C	T	C	C
S1B_457754822	T/C	1B	457754822	+	NA	NA	NA	NA	NA	NA	C	Y	T	T	T	T	T	C	C	C	T	T	C	T	C	T	C	T	T	T	T	C	C	Y	C	C	T	C	T	C	C	C	T	T	T	T	C	T	T
S1B_457757435	G/A	1B	457757435	+	NA	NA	NA	NA	NA	NA	G	G	G	G	G	G	G	G	G	G	G	G	A	G	G	G	A	G	G	G	G	G	A	G	G	G	G	G	G	G	G	G	G	G	G	G	G	G	G
S1B_457866340	C/T	1B	457866340	+	NA	NA	NA	NA	NA	NA	C	C	C	C	C	C	C	C	C	C	C	C	T	C	C	C	T	C	C	C	C	C	T	C	C	C	C	C	C	C	C	C	C	C	C	C	C	C	C
S1B_457876708	T/A	1B	457876708	+	NA	NA	NA	NA	NA	NA	A	W	T	T	T	T	T	A	A	A	T	T	T	T	A	T	T	T	T	T	T	A	T	T	A	A	T	A	T	A	A	A	T	T	T	T	A	T	T
S1B_458203382	C/T	1B	458203382	+	NA	NA	NA	NA	NA	NA	C	C	C	C	C	C	C	C	C	C	C	C	T	C	C	C	T	C	C	C	C	C	T	C	C	C	C	C	C	C	C	C	C	C	C	C	C	C	C
S1B_458325630	G/T	1B	458325630	+	NA	NA	NA	NA	NA	NA	G	G	G	G	G	G	G	G	G	G	G	G	T	G	G	G	T	G	G	G	G	G	T	G	G	G	G	G	G	G	G	G	G	G	G	G	G	G	G
S1B_458326203	G/A	1B	458326203	+	NA	NA	NA	NA	NA	NA	G	G	G	G	G	G	G	G	G	G	G	G	A	G	G	G	A	G	G	G	G	G	A	G	G	G	G	G	G	G	G	G	G	G	G	G	G	G	G
S1B_458328035	C/A	1B	458328035	+	NA	NA	NA	NA	NA	NA	A	A	C	C	C	C	C	A	A	A	C	C	A	C	A	C	A	C	C	C	C	A	A	C	A	A	C	A	C	A	A	A	C	C	C	C	A	C	C
S1B_458328073	A/G	1B	458328073	+	NA	NA	NA	NA	NA	NA	A	A	A	A	A	A	A	A	A	A	A	A	G	A	A	A	G	A	A	A	A	A	G	A	A	A	A	A	A	A	A	A	A	A	A	A	A	A	A
S1B_458728562	G/A	1B	458728562	+	NA	NA	NA	NA	NA	NA	G	G	G	G	G	G	G	G	G	G	G	G	A	G	G	G	A	G	G	G	G	G	A	G	G	G	G	G	G	G	G	G	G	G	G	G	G	G	G
S1B_461236200	C/T	1B	461236200	+	NA	NA	NA	NA	NA	NA	C	C	C	C	C	C	C	C	C	C	C	C	C	C	C	C	C	C	C	C	C	C	C	C	T	T	C	C	C	C	C	C	C	C	C	C	C	C	C
S1B_461300897	C/T	1B	461300897	+	NA	NA	NA	NA	NA	NA	T	T	C	C	C	C	C	T	T	T	C	C	T	C	T	C	T	C	C	C	C	T	T	C	T	T	C	T	C	T	T	T	C	C	C	C	T	C	C
S1B_461300962	T/C	1B	461300962	+	NA	NA	NA	NA	NA	NA	C	C	T	T	T	T	T	C	C	C	T	T	C	T	C	T	C	T	T	T	T	C	C	T	C	C	T	C	T	C	C	C	T	T	T	T	C	T	T
S1B_461804602	A/G	1B	461804602	+	NA	NA	NA	NA	NA	NA	A	A	A	A	A	A	A	A	A	A	A	A	G	A	A	A	G	R	R	A	A	A	G	A	A	A	A	A	A	A	A	A	A	A	A	A	A	A	A
S1B_463346168	C/T	1B	463346168	+	NA	NA	NA	NA	NA	NA	C	C	C	C	C	C	C	C	C	C	C	C	T	C	C	C	T	C	C	C	C	C	T	C	C	C	C	C	C	C	C	C	C	C	C	C	C	C	C
S1B_463530278	T/C	1B	463530278	+	NA	NA	NA	NA	NA	NA	C	C	T	T	T	T	T	C	C	C	T	T	C	T	C	T	C	T	T	T	T	C	C	T	C	C	T	C	T	C	C	C	T	T	T	T	C	T	T
S1B_464129196	T/G	1B	464129196	+	NA	NA	NA	NA	NA	NA	T	T	T	T	T	T	T	T	T	T	T	T	G	T	G	T	G	T	T	T	T	T	G	T	T	T	T	T	T	T	T	T	T	T	T	T	T	T	T
S1B_464197927	A/G	1B	464197927	+	NA	NA	NA	NA	NA	NA	G	G	A	A	A	A	A	G	G	G	A	A	G	A	G	A	G	A	A	A	A	G	G	A	G	G	A	G	A	G	G	G	A	A	A	A	G	A	A
S1B_464553690	G/A	1B	464553690	+	NA	NA	NA	NA	NA	NA	A	A	G	G	G	G	G	A	A	A	G	G	A	G	A	G	A	G	G	G	G	A	A	G	A	A	G	A	G	A	A	A	G	G	G	G	A	G	G
S1B_465216218	T/C	1B	465216218	+	NA	NA	NA	NA	NA	NA	C	C	T	T	T	T	T	C	C	C	T	T	C	T	C	T	C	T	T	T	T	C	C	T	C	C	T	C	T	C	C	C	T	T	T	T	C	T	T
S1B_465461998	A/G	1B	465461998	+	NA	NA	NA	NA	NA	NA	G	G	A	A	A	A	A	G	G	G	A	A	G	A	G	A	G	A	A	A	A	G	G	A	G	G	A	G	A	G	G	G	A	A	A	A	G	A	A
S1B_473496554	C/T	1B	473496554	+	NA	NA	NA	NA	NA	NA	T	T	C	C	C	C	C	C	T	T	C	C	C	C	T	C	C	C	C	C	C	C	C	C	C	C	C	T	C	T	T	T	C	C	C	C	T	C	C
S1B_480841645	T/C	1B	480841645	+	NA	NA	NA	NA	NA	NA	C	C	T	T	T	T	T	T	C	C	T	T	T	T	T	T	T	T	T	T	T	T	T	T	T	T	T	C	T	C	C	C	T	T	T	T	C	T	T
S1B_487021712	G/A	1B	487021712	+	NA	NA	NA	NA	NA	NA	A	A	G	G	G	G	G	R	A	A	G	G	G	G	G	G	G	G	G	G	G	G	G	G	G	G	G	G	G	G	A	A	G	G	G	G	A	G	G
S1B_487657094	C/T	1B	487657094	+	NA	NA	NA	NA	NA	NA	T	T	C	C	C	C	C	Y	T	T	C	C	C	C	C	C	C	C	C	C	C	C	C	C	C	C	C	T	C	T	T	T	C	C	C	C	T	C	C
S1B_488037989	T/C	1B	488037989	+	NA	NA	NA	NA	NA	NA	C	C	T	T	T	T	T	C	C	C	T	T	T	T	T	T	T	T	T	C	T	C	T	T	T	T	T	C	T	C	C	C	T	T	T	T	C	T	T
S1B_488038239	G/A	1B	488038239	+	NA	NA	NA	NA	NA	NA	A	A	G	G	G	G	G	R	A	A	G	G	G	G	G	G	G	G	G	G	G	G	G	G	G	G	G	G	G	G	A	A	G	G	G	G	A	G	G
S1B_488208391	T/C	1B	488208391	+	NA	NA	NA	NA	NA	NA	T	T	T	T	T	T	T	C	T	T	T	T	T	T	T	T	T	T	T	C	T	C	T	T	T	T	T	C	T	C	T	T	T	T	T	T	T	T	T
S1B_488297831	T/C	1B	488297831	+	NA	NA	NA	NA	NA	NA	C	C	T	T	T	T	T	Y	C	C	T	T	T	T	T	T	T	T	T	T	T	T	T	T	T	T	T	T	T	T	C	C	T	T	T	T	C	T	T
S1B_488650178	C/T	1B	488650178	+	NA	NA	NA	NA	NA	NA	C	C	C	C	C	C	C	Y	C	C	C	C	C	C	C	C	C	C	C	T	C	T	C	C	C	C	C	T	C	T	C	C	C	C	C	C	C	C	C
S1B_492833541	A/G	1B	492833541	+	NA	NA	NA	NA	NA	NA	A	A	A	A	A	A	A	A	A	A	A	A	A	A	A	A	A	A	A	A	A	A	A	A	G	G	A	G	A	G	A	A	A	A	A	A	A	A	A
S1B_497378981	A/G	1B	497378981	+	NA	NA	NA	NA	NA	NA	A	A	A	A	A	A	A	A	A	A	A	A	A	A	A	A	A	A	A	A	A	A	A	A	G	G	A	G	A	G	A	A	A	A	A	A	A	A	A
S1B_498063992	T/C	1B	498063992	+	NA	NA	NA	NA	NA	NA	T	T	T	T	T	T	T	T	T	T	T	T	T	T	T	T	T	T	T	T	T	T	T	T	C	C	T	C	T	C	T	T	T	T	T	T	T	T	T
S1B_499556038	T/G	1B	499556038	+	NA	NA	NA	NA	NA	NA	T	T	T	T	T	T	T	T	T	T	T	T	G	T	T	T	T	T	T	T	T	T	G	T	G	G	T	G	T	G	T	T	T	T	T	T	T	T	T
S1B_499899200	G/C	1B	499899200	+	NA	NA	NA	NA	NA	NA	G	G	G	G	G	G	G	G	G	G	G	G	G	G	G	G	G	G	G	G	G	G	G	G	C	C	G	G	G	G	G	G	G	G	G	G	G	G	G
S1B_502639517	A/G	1B	502639517	+	NA	NA	NA	NA	NA	NA	A	A	A	A	A	A	A	A	A	A	A	A	A	A	A	A	A	A	A	A	A	A	A	A	G	G	A	A	A	A	A	A	A	A	A	A	A	A	A
S1B_502935194	C/G	1B	502935194	+	NA	NA	NA	NA	NA	NA	C	C	C	C	C	C	C	C	C	C	C	C	C	C	C	C	C	C	C	C	C	C	C	C	G	G	C	C	C	C	C	C	C	C	C	C	C	C	C
S1B_502969816	C/T	1B	502969816	+	NA	NA	NA	NA	NA	NA	C	C	C	C	C	C	C	C	C	C	C	C	C	C	C	C	C	C	C	C	C	C	C	C	T	T	C	C	C	C	C	C	C	C	C	C	C	C	C
S1B_502970339	T/C	1B	502970339	+	NA	NA	NA	NA	NA	NA	T	T	T	T	T	T	T	T	T	T	T	T	T	T	T	T	T	T	T	T	T	T	T	T	C	C	T	T	T	T	T	T	T	T	T	T	T	T	T
S1B_503344807	T/C	1B	503344807	+	NA	NA	NA	NA	NA	NA	T	T	T	T	T	T	T	T	T	T	T	T	T	T	T	T	T	T	T	T	T	T	T	T	C	C	T	T	T	T	T	T	T	T	T	T	T	T	T
S1B_504506778	A/C	1B	504506778	+	NA	NA	NA	NA	NA	NA	A	A	A	A	A	A	A	A	A	A	A	A	A	A	A	A	A	A	A	A	A	A	A	A	C	C	A	A	A	A	A	A	A	A	A	A	A	A	A
S1B_506715118	A/T	1B	506715118	+	NA	NA	NA	NA	NA	NA	A	A	A	A	A	A	A	A	A	A	A	A	T	A	A	A	T	A	A	T	A	A	T	A	T	T	A	A	A	T	A	A	A	A	A	A	A	A	A
S1B_507224878	C/T	1B	507224878	+	NA	NA	NA	NA	NA	NA	C	C	C	C	C	C	C	C	C	C	C	C	T	C	C	C	T	C	C	C	C	C	T	C	C	C	C	C	C	C	C	C	C	C	C	C	C	C	C
S1B_508149654	T/C	1B	508149654	+	NA	NA	NA	NA	NA	NA	T	T	T	T	T	T	T	T	T	T	T	T	T	T	T	T	T	T	T	T	T	T	T	T	C	C	T	C	T	C	T	T	T	T	T	T	T	T	T
S1B_511451310	A/G	1B	511451310	+	NA	NA	NA	NA	NA	NA	A	A	A	A	A	A	A	A	A	A	A	A	A	A	A	A	A	A	A	A	A	A	A	A	G	G	A	A	A	G	A	A	A	A	A	A	A	A	A
S1B_512768473	C/T	1B	512768473	+	NA	NA	NA	NA	NA	NA	C	C	C	C	C	C	C	C	C	C	C	C	C	C	C	C	C	C	C	C	C	C	C	C	T	T	C	C	C	C	C	C	C	C	C	C	C	C	C
S1B_512768522	G/A	1B	512768522	+	NA	NA	NA	NA	NA	NA	G	G	G	G	G	G	G	G	G	G	G	G	G	G	G	G	G	G	G	G	G	G	G	G	A	A	G	G	G	G	G	G	G	G	G	G	G	G	G
S1B_518877213	G/C	1B	518877213	+	NA	NA	NA	NA	NA	NA	G	G	G	G	G	G	G	S	G	G	G	G	G	G	G	G	G	G	G	C	G	C	G	G	C	C	G	C	G	C	G	G	G	G	G	G	G	G	G
S1B_519984299	A/G	1B	519984299	+	NA	NA	NA	NA	NA	NA	A	A	A	A	A	A	A	A	A	A	A	A	A	A	A	A	A	A	A	A	A	A	A	A	G	G	A	A	A	G	A	A	A	A	A	A	A	A	A
S1B_520394919	T/C	1B	520394919	+	NA	NA	NA	NA	NA	NA	T	T	T	T	T	T	T	Y	T	T	T	T	T	T	T	T	T	T	T	C	T	C	T	T	C	C	T	C	T	C	T	T	T	T	T	T	T	T	T
S1B_520525807	C/T	1B	520525807	+	NA	NA	NA	NA	NA	NA	C	C	C	C	C	C	C	Y	C	C	C	C	C	C	C	C	C	C	C	T	C	T	C	C	T	T	C	T	C	T	C	C	C	C	C	C	C	C	C
S1B_521004908	C/T	1B	521004908	+	NA	NA	NA	NA	NA	NA	C	C	C	C	C	C	C	C	C	C	C	C	C	C	C	C	C	C	C	T	C	T	C	C	T	T	C	C	C	C	C	C	C	C	C	C	C	C	C
S1B_521521374	A/G	1B	521521374	+	NA	NA	NA	NA	NA	NA	A	A	A	A	A	A	A	R	A	A	A	A	A	A	A	A	A	A	A	G	A	G	A	A	G	G	A	G	A	G	A	A	A	A	A	A	A	A	A
S1B_523776528	G/A	1B	523776528	+	NA	NA	NA	NA	NA	NA	G	G	G	G	G	G	G	G	G	G	G	G	G	G	G	G	G	G	G	G	G	G	G	G	G	G	G	A	G	A	G	G	G	G	G	G	G	G	G
S1B_524066092	C/T	1B	524066092	+	NA	NA	NA	NA	NA	NA	C	C	C	C	C	C	C	C	C	C	C	C	C	C	C	C	C	C	C	C	C	C	C	C	C	C	C	T	C	T	C	C	C	C	C	C	C	C	C
S1B_524095925	G/A	1B	524095925	+	NA	NA	NA	NA	NA	NA	G	G	G	G	G	G	G	G	G	G	G	G	G	G	G	G	G	G	G	G	G	G	G	G	G	G	G	A	G	A	G	G	G	G	G	G	G	G	G
S1B_524356090	T/C	1B	524356090	+	NA	NA	NA	NA	NA	NA	C	C	T	C	C	C	T	C	C	C	T	T	C	T	T	T	C	T	T	C	T	C	C	T	C	C	T	C	T	C	C	C	T	T	T	T	C	T	T
S1B_524539764	G/T	1B	524539764	+	NA	NA	NA	NA	NA	NA	G	G	G	G	G	G	G	G	G	G	G	G	T	G	G	G	T	G	G	G	G	G	G	G	G	G	G	G	G	G	G	G	G	G	G	G	G	G	G
S1B_525655065	G/A	1B	525655065	+	NA	NA	NA	NA	NA	NA	G	G	G	G	G	G	G	G	G	G	G	G	G	G	G	G	G	G	G	G	G	G	G	G	G	G	G	A	G	A	G	G	G	G	G	G	G	G	G
S1B_526251320	C/G	1B	526251320	+	NA	NA	NA	NA	NA	NA	C	C	C	C	C	C	C	C	C	C	C	C	C	C	C	C	C	C	C	C	C	C	C	C	C	C	C	G	C	G	C	C	C	C	C	C	C	C	C
S1B_526271823	A/G	1B	526271823	+	NA	NA	NA	NA	NA	NA	A	A	A	A	A	A	A	A	A	A	A	A	A	A	A	A	A	A	A	A	A	A	A	A	A	A	A	G	A	G	A	A	A	A	A	A	A	A	A
S1B_526277059	G/A	1B	526277059	+	NA	NA	NA	NA	NA	NA	G	G	G	G	G	G	G	G	G	G	G	G	G	G	G	G	G	G	G	G	G	G	G	G	G	G	G	A	G	A	G	G	G	G	G	G	G	G	G
S1B_526570325	G/T	1B	526570325	+	NA	NA	NA	NA	NA	NA	G	G	G	G	G	G	G	G	G	G	G	G	G	G	G	G	G	G	G	G	G	G	G	G	G	G	G	T	G	T	G	G	G	G	G	G	G	G	G
S1B_526750541	A/G	1B	526750541	+	NA	NA	NA	NA	NA	NA	G	G	A	A	A	A	A	A	G	G	A	A	A	A	A	A	A	A	A	A	A	A	A	A	A	A	A	G	A	G	G	G	A	A	A	A	G	A	A
S1B_527375650	G/A	1B	527375650	+	NA	NA	NA	NA	NA	NA	A	A	G	G	G	G	G	G	A	A	G	G	G	G	G	G	G	G	G	G	G	G	G	G	G	G	G	G	G	G	A	A	G	G	G	G	A	G	G
S1B_529288354	G/A	1B	529288354	+	NA	NA	NA	NA	NA	NA	A	A	G	G	G	G	G	G	A	A	G	G	G	G	G	G	G	G	G	G	G	G	G	G	G	G	G	G	G	G	A	A	G	G	G	G	A	G	G
S1B_529627555	T/C	1B	529627555	+	NA	NA	NA	NA	NA	NA	C	C	T	T	T	T	T	T	C	C	T	T	T	T	T	T	T	T	T	T	T	T	T	T	T	T	T	T	T	T	C	C	T	T	T	T	C	T	T
S1B_529627861	C/T	1B	529627861	+	NA	NA	NA	NA	NA	NA	T	T	C	C	C	C	C	C	T	T	C	C	C	C	C	C	C	C	C	C	C	C	C	C	C	C	C	C	C	C	T	T	C	C	C	C	T	C	C
S1B_529996301	G/C	1B	529996301	+	NA	NA	NA	NA	NA	NA	C	C	G	G	G	G	G	G	C	C	G	G	G	G	G	G	G	G	G	G	G	G	G	G	G	G	G	G	G	G	C	C	G	G	G	G	C	G	G
S1B_530026481	G/C	1B	530026481	+	NA	NA	NA	NA	NA	NA	C	C	G	G	G	G	G	G	C	C	G	G	G	G	G	G	G	G	G	C	G	C	G	G	G	G	G	G	G	G	C	C	G	G	G	G	C	G	G
S1B_530480101	T/C	1B	530480101	+	NA	NA	NA	NA	NA	NA	C	C	T	T	T	T	T	T	C	C	T	T	T	T	T	T	T	T	T	T	T	T	T	T	T	T	T	T	T	T	C	C	T	T	T	T	C	T	T
S1B_531206150	C/T	1B	531206150	+	NA	NA	NA	NA	NA	NA	T	T	C	C	C	C	C	C	T	T	C	C	C	C	C	C	C	C	C	C	C	C	C	C	C	C	C	C	C	C	T	T	C	C	C	C	T	C	C
S1B_531726815	T/C	1B	531726815	+	NA	NA	NA	NA	NA	NA	C	C	T	T	T	T	T	T	C	C	T	T	T	T	T	T	T	T	T	T	T	T	T	T	T	T	T	T	T	T	C	C	T	T	T	T	C	T	T
S1B_531867384	G/A	1B	531867384	+	NA	NA	NA	NA	NA	NA	A	A	G	G	G	G	G	G	A	A	G	G	G	G	G	G	G	G	G	G	G	G	G	G	G	G	G	G	G	G	A	A	G	G	G	G	A	G	G
S1B_531877868	T/G	1B	531877868	+	NA	NA	NA	NA	NA	NA	G	T	T	T	T	T	T	T	G	G	T	T	T	T	T	T	T	T	T	T	T	T	T	T	T	T	T	T	T	T	G	G	T	T	T	T	G	T	T
S1B_532396302	C/T	1B	532396302	+	NA	NA	NA	NA	NA	NA	T	T	C	C	C	C	C	C	T	T	C	C	C	C	C	C	C	C	C	C	C	C	C	C	C	C	C	C	C	C	T	T	C	C	C	C	T	C	C
S1B_532400622	G/A	1B	532400622	+	NA	NA	NA	NA	NA	NA	A	A	G	G	G	G	G	G	A	A	G	G	G	G	G	G	G	G	G	G	G	G	G	G	G	G	G	G	G	G	A	A	G	G	G	G	A	G	G
S1B_532401662	C/T	1B	532401662	+	NA	NA	NA	NA	NA	NA	T	T	C	C	C	C	C	C	T	T	C	C	C	C	C	C	C	C	C	C	C	C	C	C	C	C	C	C	C	C	T	T	C	C	C	C	T	C	C
S1B_532541702	G/A	1B	532541702	+	NA	NA	NA	NA	NA	NA	A	A	G	G	G	G	G	G	A	A	G	G	G	G	G	G	G	G	G	G	G	G	G	G	G	G	G	G	G	G	A	A	G	G	G	G	A	G	G
S1B_532711549	C/T	1B	532711549	+	NA	NA	NA	NA	NA	NA	T	T	C	C	C	C	C	C	T	T	C	C	C	C	C	C	C	C	C	C	C	C	C	C	C	C	C	C	C	C	T	T	C	C	C	C	T	C	C
S1B_533109285	A/G	1B	533109285	+	NA	NA	NA	NA	NA	NA	G	G	A	A	A	A	A	A	G	G	A	A	A	A	A	A	A	A	A	A	A	A	A	A	A	A	A	A	A	A	G	G	A	A	A	A	G	A	A
S1B_533109302	G/A	1B	533109302	+	NA	NA	NA	NA	NA	NA	A	A	G	G	G	G	G	G	A	A	G	G	G	G	G	G	G	G	G	G	G	G	G	G	G	G	G	G	G	G	A	A	G	G	G	G	A	G	G
S1B_533193840	G/A	1B	533193840	+	NA	NA	NA	NA	NA	NA	A	A	G	G	G	G	G	G	A	A	G	G	G	G	G	G	G	G	G	G	G	G	G	G	G	G	G	G	G	G	A	A	G	G	G	G	A	G	G
S1B_533399880	C/G	1B	533399880	+	NA	NA	NA	NA	NA	NA	G	G	C	C	C	C	C	C	G	G	C	C	C	C	C	C	C	C	C	C	C	C	C	C	C	C	C	C	C	C	G	G	C	C	C	C	G	C	C
S1B_534667041	C/T	1B	534667041	+	NA	NA	NA	NA	NA	NA	T	T	C	C	C	C	C	C	T	T	C	C	C	C	C	C	C	C	C	C	C	C	C	C	C	C	C	T	C	C	T	T	C	C	C	C	T	C	C
S1B_535606360	C/T	1B	535606360	+	NA	NA	NA	NA	NA	NA	T	T	C	C	C	C	C	C	T	T	C	C	T	C	C	C	T	C	C	C	C	C	T	C	C	C	C	T	C	C	T	T	C	C	C	C	T	C	C
S1B_535801307	C/T	1B	535801307	+	NA	NA	NA	NA	NA	NA	C	C	C	C	C	C	C	C	C	C	C	C	C	C	C	C	C	C	C	C	C	C	T	C	C	C	C	C	C	C	C	C	C	C	C	C	C	C	C
S1B_536466077	A/G	1B	536466077	+	NA	NA	NA	NA	NA	NA	G	G	A	A	A	A	A	A	G	G	A	A	G	A	A	A	G	A	A	A	A	A	G	A	A	A	A	G	A	G	G	G	A	A	A	A	G	A	A
S1B_538054584	A/C	1B	538054584	+	NA	NA	NA	NA	NA	NA	A	A	A	A	A	A	A	A	A	A	A	A	C	A	A	A	C	A	A	A	A	A	C	A	C	A	A	A	A	C	A	A	A	A	A	A	A	A	A
S1B_538179198	C/G	1B	538179198	+	NA	NA	NA	NA	NA	NA	C	C	C	C	C	C	C	C	C	C	C	C	G	C	C	C	G	C	C	C	C	C	G	C	G	C	C	C	C	G	C	C	C	C	C	C	C	C	C
S1B_538721272	A/G	1B	538721272	+	NA	NA	NA	NA	NA	NA	A	A	A	A	A	A	A	A	A	A	A	A	G	A	A	A	A	A	A	A	A	A	G	A	G	A	A	A	A	G	A	A	A	A	A	A	A	A	A
S1B_540049992	T/C	1B	540049992	+	NA	NA	NA	NA	NA	NA	C	C	T	T	T	T	T	T	C	C	T	T	C	T	C	T	C	T	T	T	T	T	C	T	T	T	T	C	T	C	C	C	T	T	T	T	C	T	T
S1B_541878044	G/A	1B	541878044	+	NA	NA	NA	NA	NA	NA	A	A	G	G	G	G	G	G	A	A	G	G	A	G	G	G	A	G	G	G	G	G	A	G	G	G	G	A	G	A	A	A	G	G	G	G	A	G	G
S1B_543018672	C/T	1B	543018672	+	NA	NA	NA	NA	NA	NA	C	C	C	C	C	C	C	Y	C	C	C	C	C	C	C	C	C	C	C	T	C	T	C	C	T	C	C	C	C	C	C	C	C	C	C	C	C	C	C
S1B_543486068	G/A	1B	543486068	+	NA	NA	NA	NA	NA	NA	G	G	G	G	G	G	G	R	G	G	G	G	G	G	G	G	G	G	G	A	G	A	G	G	A	G	G	G	G	G	G	G	G	G	G	G	G	G	G
S1B_543498025	G/A	1B	543498025	+	NA	NA	NA	NA	NA	NA	G	G	G	G	G	G	G	R	G	G	G	G	A	G	G	G	A	G	G	A	G	A	A	G	A	G	G	G	G	G	G	G	G	G	G	G	G	G	G
S1B_544133222	A/G	1B	544133222	+	NA	NA	NA	NA	NA	NA	A	A	A	A	A	A	A	R	A	A	A	A	A	A	A	A	A	A	A	G	A	G	A	A	G	A	A	A	A	A	A	A	A	A	A	A	A	A	A
S1B_545302517	T/A	1B	545302517	+	NA	NA	NA	NA	NA	NA	T	T	T	T	T	T	T	W	T	T	T	T	T	T	A	T	T	T	T	A	T	A	T	T	A	T	T	T	T	T	T	T	T	T	T	T	T	T	T
S1B_545318548	T/C	1B	545318548	+	NA	NA	NA	NA	NA	NA	T	T	T	T	T	T	T	Y	T	T	T	T	C	T	C	T	C	T	T	C	T	C	C	T	C	T	T	T	T	T	T	T	T	T	T	T	T	T	T
S1B_545367821	G/A	1B	545367821	+	NA	NA	NA	NA	NA	NA	G	G	G	G	G	G	G	R	G	G	G	G	G	G	A	G	G	G	G	A	G	A	G	G	A	G	G	G	G	G	G	G	G	G	G	G	G	G	G
S1B_545426219	A/G	1B	545426219	+	NA	NA	NA	NA	NA	NA	A	A	A	A	A	A	A	A	A	A	A	A	G	A	A	A	G	A	A	A	A	A	G	A	A	A	A	A	A	A	A	A	A	A	A	A	A	A	A
S1B_545553544	G/A	1B	545553544	+	NA	NA	NA	NA	NA	NA	G	G	G	G	G	G	G	R	G	G	G	G	A	G	A	G	A	G	G	A	G	A	A	G	A	G	G	G	G	G	G	G	G	G	G	G	G	G	G
S1B_545644664	A/G	1B	545644664	+	NA	NA	NA	NA	NA	NA	A	A	A	A	A	A	A	A	A	A	A	A	G	A	A	A	G	A	A	A	A	A	G	A	A	A	A	A	A	A	A	A	A	A	A	A	A	A	A
S1B_546252472	G/A	1B	546252472	+	NA	NA	NA	NA	NA	NA	G	G	G	G	G	G	G	R	G	G	G	G	A	G	A	G	A	G	G	A	G	A	A	G	A	G	G	G	G	G	G	G	G	G	G	G	G	G	G
S1B_546701499	G/C	1B	546701499	+	NA	NA	NA	NA	NA	NA	G	G	G	G	G	G	G	S	G	G	G	G	C	G	C	G	C	G	G	C	G	C	C	G	C	G	G	G	G	G	G	G	G	G	G	G	G	G	G
S1B_546885475	G/T	1B	546885475	+	NA	NA	NA	NA	NA	NA	G	G	G	G	G	G	G	K	G	G	G	G	T	G	T	G	T	G	G	T	G	T	T	G	T	G	G	G	G	G	G	G	G	G	G	G	G	G	G
S1B_546895458	T/C	1B	546895458	+	NA	NA	NA	NA	NA	NA	T	T	T	T	T	T	T	Y	T	T	T	T	C	T	C	T	C	T	T	C	T	C	C	T	T	T	T	T	T	T	T	T	T	T	T	T	T	T	T
S1B_546973924	G/A	1B	546973924	+	NA	NA	NA	NA	NA	NA	G	G	G	G	G	G	G	R	G	G	G	G	A	G	A	G	A	G	G	A	G	A	A	G	A	G	G	G	G	G	G	G	G	G	G	G	G	G	G
S1B_546974176	A/G	1B	546974176	+	NA	NA	NA	NA	NA	NA	A	A	A	A	A	A	A	R	A	A	A	A	G	A	G	A	G	A	A	G	A	G	G	A	G	A	A	A	A	A	A	A	A	A	A	A	A	A	A
S1B_547524267	T/C	1B	547524267	+	NA	NA	NA	NA	NA	NA	T	T	T	T	T	T	T	T	T	T	T	T	T	T	T	T	T	T	T	T	T	T	T	T	C	T	T	T	T	T	T	T	T	T	T	T	T	T	T
S1B_547973154	T/C	1B	547973154	+	NA	NA	NA	NA	NA	NA	T	T	T	T	T	T	T	Y	T	T	T	T	C	T	C	T	C	T	T	C	T	C	C	T	T	T	T	T	T	T	T	T	T	T	T	T	T	T	T
S1B_548201079	T/A	1B	548201079	+	NA	NA	NA	NA	NA	NA	T	T	T	T	T	T	T	W	T	T	T	T	A	T	A	T	A	T	T	A	T	A	A	T	A	T	T	T	T	T	T	T	T	T	T	T	T	T	T
S1B_548534234	C/T	1B	548534234	+	NA	NA	NA	NA	NA	NA	C	C	C	C	C	C	C	C	C	C	C	C	C	C	C	C	C	C	C	C	C	C	C	C	T	C	C	C	C	C	C	C	C	C	C	C	C	C	C
S1B_548620015	G/A	1B	548620015	+	NA	NA	NA	NA	NA	NA	G	G	G	G	G	G	G	R	G	G	G	G	A	G	A	G	A	G	G	A	G	A	A	G	G	G	G	G	G	G	G	G	G	G	G	G	G	G	G
S1B_548628321	T/C	1B	548628321	+	NA	NA	NA	NA	NA	NA	T	T	T	T	T	T	T	Y	T	T	T	T	C	T	C	T	C	T	T	C	T	C	C	T	T	T	T	T	T	T	T	T	T	T	T	T	T	T	T
S1B_548898672	G/C	1B	548898672	+	NA	NA	NA	NA	NA	NA	G	G	G	G	G	G	G	S	G	G	G	G	C	G	C	G	C	G	G	C	G	C	C	G	C	G	G	G	G	G	G	G	G	G	G	G	G	G	G
S1B_549454459	C/T	1B	549454459	+	NA	NA	NA	NA	NA	NA	C	C	C	C	C	C	C	C	C	C	C	C	C	C	C	C	C	C	C	T	C	T	C	C	T	C	C	C	C	C	C	C	C	C	C	C	C	C	C
S1B_549995418	G/A	1B	549995418	+	NA	NA	NA	NA	NA	NA	G	G	G	G	G	G	G	G	G	G	G	G	G	G	G	G	G	G	G	G	G	G	G	G	A	G	G	G	G	G	G	G	G	G	G	G	G	G	G
S1B_550022644	T/C	1B	550022644	+	NA	NA	NA	NA	NA	NA	T	T	T	T	T	T	T	T	T	T	T	T	T	T	T	T	T	T	T	T	T	T	T	T	C	T	T	T	T	T	T	T	T	T	T	T	T	T	T
S1B_550022688	C/T	1B	550022688	+	NA	NA	NA	NA	NA	NA	C	C	C	C	C	C	C	C	C	C	C	C	T	C	T	C	T	C	C	T	C	T	T	C	C	C	C	C	C	C	C	C	C	C	C	C	C	C	C
S1B_550288165	G/A	1B	550288165	+	NA	NA	NA	NA	NA	NA	G	G	G	G	G	G	G	G	G	G	G	G	G	G	G	G	G	G	G	G	G	G	G	G	A	G	G	G	G	G	G	G	G	G	G	G	G	G	G
S1B_550395885	A/G	1B	550395885	+	NA	NA	NA	NA	NA	NA	A	A	A	A	A	A	A	A	A	A	A	A	G	A	G	A	G	A	A	G	A	G	G	A	G	A	A	A	A	A	A	A	A	A	A	A	A	A	A
S1B_550479626	T/A	1B	550479626	+	NA	NA	NA	NA	NA	NA	T	T	T	T	T	T	T	T	T	T	T	T	A	T	A	T	A	T	T	A	T	A	A	T	T	T	T	T	T	T	T	T	T	T	T	T	T	T	T
S1B_550482454	T/C	1B	550482454	+	NA	NA	NA	NA	NA	NA	T	T	T	T	T	T	T	T	T	T	T	T	T	T	T	T	T	T	T	T	T	T	T	T	C	T	T	T	T	T	T	T	T	T	T	T	T	T	T
S1B_550639643	T/A	1B	550639643	+	NA	NA	NA	NA	NA	NA	T	T	T	T	T	T	T	T	T	T	T	T	T	T	T	T	T	T	T	T	T	T	T	T	A	T	T	T	T	T	T	T	T	T	T	T	T	T	T
S1B_550685008	C/A	1B	550685008	+	NA	NA	NA	NA	NA	NA	C	C	C	C	C	C	C	C	C	C	C	C	C	C	C	C	C	C	C	C	C	C	C	C	A	C	C	C	C	C	C	C	C	C	C	C	C	C	C
S1B_550685015	C/T	1B	550685015	+	NA	NA	NA	NA	NA	NA	C	C	C	C	C	C	C	C	C	C	C	C	T	C	T	C	T	C	C	T	C	T	T	C	C	C	C	C	C	C	C	C	C	C	C	C	C	C	C
S1B_550855514	T/C	1B	550855514	+	NA	NA	NA	NA	NA	NA	T	T	T	T	T	T	T	T	T	T	T	T	C	T	C	T	C	T	T	C	T	C	C	T	T	T	T	T	T	T	T	T	T	T	T	T	T	T	T
S1B_551391337	C/G	1B	551391337	+	NA	NA	NA	NA	NA	NA	C	C	C	C	C	C	C	C	C	C	C	C	G	C	G	C	G	C	C	G	C	G	G	C	C	C	C	C	C	C	C	C	C	C	C	C	C	C	C
S1B_551391351	T/C	1B	551391351	+	NA	NA	NA	NA	NA	NA	T	T	T	T	T	T	T	T	T	T	T	T	C	T	C	T	C	T	T	C	T	C	C	T	T	T	T	T	T	T	T	T	T	T	T	T	T	T	T
S1B_552274179	G/C	1B	552274179	+	NA	NA	NA	NA	NA	NA	G	G	G	G	G	G	G	G	G	G	G	G	G	G	G	G	G	G	G	C	G	C	G	G	G	G	G	G	G	G	G	G	G	G	G	G	G	G	G
S1B_553937375	C/T	1B	553937375	+	NA	NA	NA	NA	NA	NA	C	C	C	C	C	C	C	C	C	C	C	C	C	C	T	C	C	C	C	T	C	T	C	C	C	C	C	C	C	C	C	C	C	C	C	C	C	C	C
S1B_554232767	T/G	1B	554232767	+	NA	NA	NA	NA	NA	NA	T	T	T	T	T	T	T	T	T	T	T	T	T	T	G	T	T	T	T	G	T	G	T	T	T	T	T	T	T	T	T	T	T	T	T	T	T	T	T
S1B_554430787	G/T	1B	554430787	+	NA	NA	NA	NA	NA	NA	G	G	T	T	G	G	G	G	G	G	K	G	G	T	K	T	G	T	T	K	G	G	G	G	T	G	T	G	G	K	G	G	G	T	G	T	G	G	G
S1B_554522237	C/T	1B	554522237	+	NA	NA	NA	NA	NA	NA	C	C	C	C	C	C	C	C	C	C	C	C	C	C	T	C	C	C	C	T	C	T	C	C	C	C	C	C	C	C	C	C	C	C	C	C	C	C	C
S1B_555129133	G/A	1B	555129133	+	NA	NA	NA	NA	NA	NA	G	G	G	G	G	G	G	G	G	G	G	G	G	G	A	G	G	G	G	A	G	A	G	G	G	G	G	G	G	G	G	G	G	G	G	G	G	G	G
S1B_556105481	T/C	1B	556105481	+	NA	NA	NA	NA	NA	NA	T	T	T	T	T	T	T	T	T	T	T	T	C	T	C	T	C	T	T	T	T	T	C	T	T	T	T	T	T	T	T	T	T	T	T	T	T	T	T
S1B_558215458	A/G	1B	558215458	+	NA	NA	NA	NA	NA	NA	A	A	A	A	A	A	A	A	A	A	A	A	A	A	A	A	A	A	A	A	A	A	A	A	A	A	A	G	A	A	A	A	A	A	A	A	A	A	A
S1B_558561647	T/C	1B	558561647	+	NA	NA	NA	NA	NA	NA	T	T	T	T	T	T	T	T	T	T	T	T	T	T	C	T	T	T	T	T	T	T	T	T	T	T	T	C	T	C	T	T	T	T	T	T	T	T	T
S1B_558574004	C/T	1B	558574004	+	NA	NA	NA	NA	NA	NA	C	C	C	C	C	C	C	C	C	C	C	C	C	C	T	C	C	C	C	C	C	C	C	C	C	C	C	T	C	T	C	C	C	C	C	C	C	C	C
S1B_558911762	G/A	1B	558911762	+	NA	NA	NA	NA	NA	NA	G	G	G	G	G	G	G	G	G	G	G	G	G	G	A	G	G	G	G	G	G	G	G	G	G	G	G	A	G	A	G	G	G	G	G	G	G	G	G
S1B_558998139	A/C	1B	558998139	+	NA	NA	NA	NA	NA	NA	A	A	A	A	A	A	A	A	A	A	A	A	A	A	C	A	A	A	A	A	A	A	A	A	A	A	A	C	A	C	A	A	A	A	A	A	A	A	A
S1B_559317874	C/T	1B	559317874	+	NA	NA	NA	NA	NA	NA	T	T	C	C	T	T	T	T	T	T	C	C	C	C	C	C	C	C	C	C	T	C	C	T	C	T	C	C	T	C	C	C	T	Y	T	C	T	C	Y
S1B_560242537	T/C	1B	560242537	+	NA	NA	NA	NA	NA	NA	T	T	T	T	T	T	T	T	T	T	T	T	C	T	C	T	C	T	T	T	T	T	C	T	T	T	T	C	T	C	T	T	T	T	T	T	T	T	T
S1B_561269883	G/C	1B	561269883	+	NA	NA	NA	NA	NA	NA	G	G	G	G	G	G	G	G	G	G	G	G	C	G	C	G	C	G	G	G	G	G	C	G	G	G	G	C	G	C	G	G	G	G	G	G	G	G	G
S1B_561621883	A/G	1B	561621883	+	NA	NA	NA	NA	NA	NA	A	A	A	A	A	A	A	A	A	A	A	A	G	A	A	A	G	A	A	A	A	A	G	A	A	A	A	A	A	A	A	A	A	A	A	A	A	A	A
S1B_561695821	C/T	1B	561695821	+	NA	NA	NA	NA	NA	NA	C	C	C	C	C	C	C	C	C	C	C	C	T	C	C	C	T	C	C	C	C	C	T	C	C	C	C	C	C	C	C	C	C	C	C	C	C	C	C
S1B_561708663	A/G	1B	561708663	+	NA	NA	NA	NA	NA	NA	A	A	A	A	A	A	A	A	A	A	A	A	G	A	A	A	G	A	A	A	A	A	G	A	A	A	A	A	A	A	A	A	A	A	A	A	A	A	A
S1B_561759145	G/A	1B	561759145	+	NA	NA	NA	NA	NA	NA	G	G	G	G	G	G	G	G	G	G	G	G	A	G	G	G	A	G	G	G	G	G	A	G	G	G	G	G	G	G	G	G	G	G	G	G	G	G	G
S1B_562303298	C/A	1B	562303298	+	NA	NA	NA	NA	NA	NA	C	C	A	A	C	C	C	C	C	C	A	M	C	A	C	A	C	A	A	A	C	A	C	C	A	C	A	A	C	A	C	C	C	M	C	A	C	A	M
S1B_562563480	C/A	1B	562563480	+	NA	NA	NA	NA	NA	NA	C	C	C	C	C	C	C	C	C	C	C	C	A	C	C	C	A	C	C	C	C	C	A	C	C	C	C	C	C	C	C	C	C	C	C	C	C	C	C
S1B_563030530	T/C	1B	563030530	+	NA	NA	NA	NA	NA	NA	T	T	C	C	T	T	T	T	T	T	C	C	T	C	T	C	T	C	C	C	T	C	T	T	C	T	C	T	T	T	T	T	T	Y	T	C	T	C	Y
S1B_563067025	T/C	1B	563067025	+	NA	NA	NA	NA	NA	NA	T	T	C	C	T	T	T	T	T	T	C	C	C	C	C	C	C	C	C	C	T	C	C	T	C	T	C	C	T	C	T	T	T	Y	T	C	T	C	Y
S1B_563444512	A/T	1B	563444512	+	NA	NA	NA	NA	NA	NA	A	A	T	W	A	A	A	A	A	A	T	T	T	T	A	T	T	T	T	T	A	T	T	A	T	A	T	A	A	A	A	A	A	W	A	T	A	T	W
S1B_563682824	C/G	1B	563682824	+	NA	NA	NA	NA	NA	NA	C	C	C	C	C	C	C	C	C	C	C	C	G	C	C	C	G	C	C	C	C	C	G	C	C	C	C	C	C	C	C	C	C	C	C	C	C	C	C
S1B_563695061	G/A	1B	563695061	+	NA	NA	NA	NA	NA	NA	G	G	A	R	G	G	G	G	G	G	A	A	G	A	A	A	G	A	A	A	G	A	G	G	A	G	A	G	G	G	G	G	G	R	G	A	G	A	R
S1B_563695074	C/T	1B	563695074	+	NA	NA	NA	NA	NA	NA	C	C	C	C	C	C	C	C	C	C	C	C	T	C	C	C	T	C	C	C	C	C	T	C	C	C	C	C	C	C	C	C	C	C	C	C	C	C	C
S1B_563847737	A/G	1B	563847737	+	NA	NA	NA	NA	NA	NA	A	A	A	A	A	A	A	A	A	A	A	A	G	A	R	A	G	A	A	A	A	A	G	A	A	A	A	A	A	A	A	A	A	A	A	A	A	A	A
S1B_564299574	A/G	1B	564299574	+	NA	NA	NA	NA	NA	NA	A	A	G	A	A	A	A	A	A	A	G	G	G	G	G	G	G	G	G	G	A	G	G	A	R	A	G	G	A	G	A	A	A	R	A	G	A	G	R
S1B_564299598	G/A	1B	564299598	+	NA	NA	NA	NA	NA	NA	G	G	A	G	G	G	G	G	G	G	A	A	A	A	A	A	A	A	A	A	G	G	A	G	G	G	A	G	G	G	G	G	G	R	G	A	G	A	R
S1B_564574880	T/C	1B	564574880	+	NA	NA	NA	NA	NA	NA	T	T	T	T	T	T	T	Y	T	T	T	T	T	T	T	T	T	T	T	T	T	C	T	T	T	T	T	C	T	C	T	T	T	T	T	T	T	T	T
S1B_564574971	C/G	1B	564574971	+	NA	NA	NA	NA	NA	NA	C	C	C	C	C	C	C	S	C	C	C	C	C	C	C	C	C	C	C	C	C	G	C	C	C	C	C	G	C	G	C	C	C	C	C	C	C	C	C
S1B_564635814	A/G	1B	564635814	+	NA	NA	NA	NA	NA	NA	A	A	A	A	R	R	G	G	G	G	A	A	A	A	A	A	A	A	A	G	A	G	A	R	A	A	A	G	G	G	A	R	A	A	A	A	A	A	A
S1B_564650597	T/C	1B	564650597	+	NA	NA	NA	NA	NA	NA	T	T	T	T	T	T	T	Y	T	T	T	T	T	T	T	T	T	T	T	C	T	C	T	T	T	T	T	C	T	C	T	T	T	T	T	T	T	T	T
S1B_564653560	C/G	1B	564653560	+	NA	NA	NA	NA	NA	NA	C	C	G	C	C	C	C	C	C	C	G	G	G	G	G	G	G	G	G	C	C	C	G	C	C	C	G	C	C	C	C	C	C	S	C	G	C	G	S
S1B_564717970	T/C	1B	564717970	+	NA	NA	NA	NA	NA	NA	T	T	C	T	T	T	T	T	T	T	C	C	C	C	C	C	C	C	C	C	T	T	C	T	T	T	C	T	T	T	T	T	T	Y	T	C	T	C	Y
S1B_564863951	G/A	1B	564863951	+	NA	NA	NA	NA	NA	NA	G	G	A	G	G	G	G	G	G	G	A	A	A	A	A	A	A	A	A	A	G	G	A	G	G	G	A	G	G	G	G	G	G	R	G	A	G	A	R
S1B_564908743	T/G	1B	564908743	+	NA	NA	NA	NA	NA	NA	T	T	G	T	T	T	T	T	T	T	G	G	G	G	G	G	G	G	G	T	T	T	G	T	T	T	G	T	T	T	T	T	T	K	T	G	T	G	K
S1B_565566720	G/A	1B	565566720	+	NA	NA	NA	NA	NA	NA	G	G	A	R	G	G	G	R	G	G	A	A	A	A	A	A	A	A	A	A	G	A	A	G	G	G	A	A	G	A	G	G	G	R	G	A	G	A	R
S1B_565569126	C/T	1B	565569126	+	NA	NA	NA	NA	NA	NA	C	C	C	C	C	C	C	Y	C	C	C	C	C	C	C	C	C	C	C	T	C	T	C	C	C	C	C	T	C	T	C	C	C	C	C	C	C	C	C
S1B_565680387	T/C	1B	565680387	+	NA	NA	NA	NA	NA	NA	T	T	C	Y	T	T	T	T	T	T	C	C	C	C	C	C	C	C	C	T	T	T	C	T	T	T	C	T	T	T	T	T	T	Y	T	C	T	C	Y
S1B_565756525	A/G	1B	565756525	+	NA	NA	NA	NA	NA	NA	R	A	G	R	A	A	A	R	A	A	G	G	G	G	G	G	G	G	G	G	A	G	G	A	A	A	G	G	A	G	A	A	A	R	A	G	A	G	R
S1B_565898108	G/A	1B	565898108	+	NA	NA	NA	NA	NA	NA	R	G	A	R	G	G	G	G	G	G	A	A	A	A	A	A	A	A	A	G	G	G	A	G	G	G	A	G	G	G	G	G	G	A	G	A	G	A	R
S1B_565932237	A/G	1B	565932237	+	NA	NA	NA	NA	NA	NA	R	A	G	R	A	A	A	R	A	A	G	G	G	G	G	G	G	G	G	A	A	G	G	A	A	A	G	A	A	A	A	A	A	R	A	G	A	G	R
S1B_565940881	T/C	1B	565940881	+	NA	NA	NA	NA	NA	NA	Y	T	C	Y	T	T	T	Y	T	T	C	C	C	C	C	C	C	C	C	T	T	C	C	T	T	T	C	C	T	T	T	T	T	Y	T	C	T	C	Y
S1B_566016812	T/C	1B	566016812	+	NA	NA	NA	NA	NA	NA	Y	T	T	T	T	T	T	T	T	T	T	T	C	T	T	T	C	T	T	T	T	T	C	T	T	T	T	C	T	T	T	T	T	T	T	T	T	T	T
S1B_566149945	A/G	1B	566149945	+	NA	NA	NA	NA	NA	NA	R	A	G	R	A	A	A	A	A	A	G	G	G	G	G	G	G	G	G	A	A	A	G	A	A	A	G	G	A	A	A	A	A	R	A	G	A	G	R
S1B_566149954	C/G	1B	566149954	+	NA	NA	NA	NA	NA	NA	S	C	C	C	C	C	C	C	C	C	C	C	G	C	C	C	G	C	C	C	C	C	G	C	C	C	C	G	C	C	C	C	C	C	C	C	C	C	C
S1B_566171302	G/A	1B	566171302	+	NA	NA	NA	NA	NA	NA	G	G	A	R	G	G	G	G	G	G	A	A	A	A	A	A	A	A	A	G	G	G	A	G	G	G	A	A	G	G	G	G	G	R	G	A	G	A	R
S1B_566182990	C/G	1B	566182990	+	NA	NA	NA	NA	NA	NA	C	C	C	C	C	C	C	C	C	C	C	C	G	C	C	C	G	C	C	C	C	C	G	C	C	C	C	G	C	C	C	C	C	C	C	C	C	C	C
S1B_566183896	G/A	1B	566183896	+	NA	NA	NA	NA	NA	NA	G	G	A	R	G	G	G	G	G	G	A	A	G	A	A	A	G	A	A	G	G	G	G	G	G	G	A	G	G	G	G	G	G	R	G	A	G	A	R
S1B_567214090	C/T	1B	567214090	+	NA	NA	NA	NA	NA	NA	C	C	C	C	C	C	C	Y	C	C	C	C	T	C	C	C	T	C	C	T	C	T	T	C	C	C	C	T	C	T	C	C	C	C	C	C	C	C	C
S1B_567986068	G/A	1B	567986068	+	NA	NA	NA	NA	NA	NA	G	G	G	G	G	G	G	R	G	G	G	G	A	G	G	G	A	G	G	A	G	A	A	G	G	G	G	A	G	A	G	G	G	G	G	G	G	G	G
S1B_567986251	C/T	1B	567986251	+	NA	NA	NA	NA	NA	NA	C	C	C	C	C	C	C	Y	C	C	C	C	T	C	C	C	T	C	C	T	C	T	T	C	C	C	C	T	C	T	C	C	C	C	C	C	C	C	C
S1B_568747242	G/C	1B	568747242	+	NA	NA	NA	NA	NA	NA	G	G	G	G	G	G	G	S	G	G	G	G	G	G	G	G	G	G	G	C	G	C	G	G	G	G	G	C	G	C	G	G	G	G	G	G	G	G	G
S1B_568960977	G/A	1B	568960977	+	NA	NA	NA	NA	NA	NA	G	G	G	G	G	G	R	G	G	G	G	G	A	G	G	G	A	G	G	G	G	G	A	G	G	G	G	G	G	G	G	G	G	G	G	G	G	G	G
S1B_568961025	C/G	1B	568961025	+	NA	NA	NA	NA	NA	NA	C	C	C	C	C	C	C	S	C	C	C	C	C	C	C	C	C	C	C	G	C	G	C	C	C	C	C	G	C	G	C	C	C	C	C	C	C	C	C
S1B_569053693	T/C	1B	569053693	+	NA	NA	NA	NA	NA	NA	T	T	T	T	T	T	Y	T	T	T	T	T	C	T	T	T	C	T	T	T	T	T	C	T	T	T	T	T	T	T	T	T	T	T	T	T	T	T	T
S1B_569507932	C/T	1B	569507932	+	NA	NA	NA	NA	NA	NA	C	C	C	C	C	C	Y	C	C	C	C	C	T	C	C	C	T	C	C	C	C	C	T	C	C	C	C	C	C	C	C	C	C	C	C	C	C	C	C
S1B_569563714	A/G	1B	569563714	+	NA	NA	NA	NA	NA	NA	A	A	A	A	A	A	R	R	A	A	A	A	G	A	A	A	G	A	A	R	A	G	G	A	A	A	A	A	A	A	A	A	A	A	A	A	A	A	A
S1B_569642586	C/T	1B	569642586	+	NA	NA	NA	NA	NA	NA	C	C	C	C	C	C	C	T	C	C	C	C	C	C	C	C	C	C	C	T	C	T	C	C	C	C	C	T	C	T	C	C	C	C	C	C	C	C	C
S1B_569642606	A/G	1B	569642606	+	NA	NA	NA	NA	NA	NA	A	A	A	A	A	A	R	A	A	A	A	A	G	A	A	A	G	A	A	A	A	A	G	A	A	A	A	A	A	A	A	A	A	A	A	A	A	A	A
S1B_569882525	A/G	1B	569882525	+	NA	NA	NA	NA	NA	NA	A	A	A	A	A	A	R	A	A	A	A	A	G	A	A	A	G	A	A	A	A	A	G	A	A	A	A	A	A	A	A	A	A	A	A	A	A	A	A
S1B_569932716	G/A	1B	569932716	+	NA	NA	NA	NA	NA	NA	G	G	G	R	G	G	G	A	A	A	G	G	G	G	G	G	G	G	G	A	G	A	G	G	G	G	G	A	A	A	G	G	G	G	G	G	A	G	G
S1B_569973949	G/T	1B	569973949	+	NA	NA	NA	NA	NA	NA	G	G	G	G	G	G	K	G	G	G	G	G	T	G	G	G	T	G	G	G	G	G	T	G	G	G	G	G	G	G	G	G	G	G	G	G	G	G	G
S1B_569976012	C/T	1B	569976012	+	NA	NA	NA	NA	NA	NA	C	C	C	Y	C	C	Y	T	T	T	C	C	T	C	C	C	T	C	C	T	C	T	T	C	C	C	C	T	T	T	C	C	C	C	C	C	T	C	C
S1B_571193208	A/G	1B	571193208	+	NA	NA	NA	NA	NA	NA	A	A	A	R	A	A	A	G	G	G	A	A	A	A	A	A	A	A	A	G	A	G	A	A	A	A	A	G	G	G	A	A	A	A	A	A	G	A	A
S1B_571204220	G/A	1B	571204220	+	NA	NA	NA	NA	NA	NA	G	G	G	R	G	G	G	A	A	A	G	G	G	G	G	G	G	G	G	A	G	A	G	G	G	G	G	A	A	A	G	G	G	G	G	G	A	G	G
S1B_571445343	G/C	1B	571445343	+	NA	NA	NA	NA	NA	NA	G	G	G	S	G	G	G	C	C	C	G	G	C	G	G	G	C	G	G	C	G	C	C	G	G	G	G	C	C	C	G	G	G	G	G	G	C	G	G
S1B_571491423	G/A	1B	571491423	+	NA	NA	NA	NA	NA	NA	G	G	G	G	G	G	G	G	G	G	G	G	A	G	G	G	A	G	G	G	G	G	A	G	G	G	G	G	G	G	G	G	G	G	G	G	G	G	G
S1B_571631957	G/A	1B	571631957	+	NA	NA	NA	NA	NA	NA	G	G	G	R	G	G	G	A	A	A	G	G	A	G	G	G	A	G	G	A	G	A	A	G	G	G	G	A	A	A	G	G	G	G	G	G	A	G	G
S1B_571709651	G/A	1B	571709651	+	NA	NA	NA	NA	NA	NA	G	G	G	R	G	G	G	A	A	A	G	G	G	G	G	G	G	G	G	A	G	A	G	G	G	G	G	A	A	A	G	G	G	G	G	G	A	G	G
S1B_571757948	C/A	1B	571757948	+	NA	NA	NA	NA	NA	NA	C	C	C	M	C	C	C	A	A	A	C	C	C	C	C	C	C	C	C	A	C	A	C	C	C	C	C	A	A	A	C	C	C	C	C	C	A	C	C
S1B_571766256	A/T	1B	571766256	+	NA	NA	NA	NA	NA	NA	A	A	A	W	A	A	A	T	T	T	A	A	A	A	A	A	A	A	A	T	A	T	A	A	A	A	A	T	T	T	A	A	A	A	A	A	T	A	A
S1B_572013120	G/A	1B	572013120	+	NA	NA	NA	NA	NA	NA	G	G	G	G	G	G	G	G	G	G	G	G	A	G	G	G	A	G	G	G	G	G	A	G	G	G	G	G	G	G	G	G	G	G	G	G	G	G	G
S1B_572077526	A/G	1B	572077526	+	NA	NA	NA	NA	NA	NA	A	A	A	A	A	A	A	A	A	A	A	A	G	A	A	A	G	A	A	A	A	A	G	A	A	A	A	A	A	A	A	A	A	A	A	A	A	A	A
S1B_572077620	T/C	1B	572077620	+	NA	NA	NA	NA	NA	NA	T	T	T	Y	T	T	T	C	C	C	T	T	T	T	T	T	T	T	T	C	T	C	T	T	T	T	T	C	C	C	T	T	T	T	T	T	C	T	T
S1B_572141412	T/A	1B	572141412	+	NA	NA	NA	NA	NA	NA	T	T	T	T	T	T	T	T	T	T	T	T	A	T	T	T	A	T	T	T	T	T	A	T	T	T	T	T	T	T	T	T	T	T	T	T	T	T	T
S1B_572148485	C/G	1B	572148485	+	NA	NA	NA	NA	NA	NA	C	C	C	C	C	C	C	C	C	C	C	C	G	C	C	C	G	C	C	C	C	C	G	C	C	C	C	C	C	C	C	C	C	C	C	C	C	C	C
S1B_572257667	A/G	1B	572257667	+	NA	NA	NA	NA	NA	NA	A	A	A	R	A	A	A	A	G	G	A	A	A	A	A	A	A	A	A	G	A	A	A	A	A	A	A	G	G	G	A	A	A	A	A	A	G	A	A
S1B_572257704	C/A	1B	572257704	+	NA	NA	NA	NA	NA	NA	C	C	C	C	C	C	C	A	C	C	C	C	C	C	C	C	C	C	C	C	C	A	C	C	C	C	C	A	C	A	C	C	C	C	C	C	C	C	C
S1B_573008237	A/G	1B	573008237	+	NA	NA	NA	NA	NA	NA	A	A	A	R	A	A	A	A	G	G	A	A	A	A	A	A	A	A	A	G	A	A	A	A	A	A	A	A	G	A	A	A	A	A	A	A	G	A	A
S1B_573040784	G/A	1B	573040784	+	NA	NA	NA	NA	NA	NA	G	G	G	R	G	G	G	G	A	A	G	G	G	G	G	G	G	G	G	A	G	G	G	G	G	G	G	G	A	G	G	G	G	G	G	G	A	G	G
S1B_573323546	G/A	1B	573323546	+	NA	NA	NA	NA	NA	NA	G	G	G	R	G	G	G	G	A	A	G	G	G	G	G	G	G	G	G	G	G	G	G	G	G	G	G	G	A	R	G	G	G	G	G	G	A	G	G
S1B_573323563	G/T	1B	573323563	+	NA	NA	NA	NA	NA	NA	G	G	T	K	G	G	G	T	G	G	T	T	T	T	T	T	T	T	T	T	G	T	T	G	G	G	G	T	G	K	G	G	G	K	G	T	G	T	K
S1B_573358427	T/C	1B	573358427	+	NA	NA	NA	NA	NA	NA	T	T	C	Y	T	T	T	C	T	T	C	C	C	C	C	C	C	C	C	C	T	C	C	T	T	T	T	C	T	Y	T	T	T	Y	T	C	T	C	Y
S1B_575129210	C/A	1B	575129210	+	NA	NA	NA	NA	NA	NA	C	C	A	M	C	A	C	C	C	C	A	A	A	A	A	A	A	A	A	C	C	C	A	C	C	C	C	C	C	C	C	C	C	M	C	A	C	A	M
S1B_575129239	T/A	1B	575129239	+	NA	NA	NA	NA	NA	NA	T	T	T	T	T	T	T	A	T	T	T	T	T	T	T	T	T	T	T	A	T	A	T	T	T	T	T	T	T	T	T	T	T	T	T	T	T	T	T
S1B_575441583	C/T	1B	575441583	+	NA	NA	NA	NA	NA	NA	C	C	T	Y	C	T	C	C	C	C	T	T	T	T	T	T	T	T	T	C	C	C	T	C	C	C	C	C	C	C	C	C	C	Y	C	T	C	T	Y
S1B_575446013	G/C	1B	575446013	+	NA	NA	NA	NA	NA	NA	G	G	G	G	G	G	G	C	G	G	G	G	G	G	G	G	G	G	G	C	G	C	G	G	G	G	G	G	G	G	G	G	G	G	G	G	G	G	G
S1B_575712674	C/T	1B	575712674	+	NA	NA	NA	NA	NA	NA	C	C	T	Y	C	T	C	C	C	C	T	T	T	T	T	T	T	T	T	C	C	C	T	C	C	C	C	C	C	C	C	C	C	Y	C	T	C	T	Y
S1B_576127886	A/G	1B	576127886	+	NA	NA	NA	NA	NA	NA	A	A	G	R	A	G	A	A	A	A	G	G	G	G	G	G	G	G	G	A	A	A	G	A	A	A	A	A	A	A	A	A	A	R	A	G	A	G	R
S1B_576223928	C/A	1B	576223928	+	NA	NA	NA	NA	NA	NA	C	C	A	M	C	A	M	C	C	C	A	A	A	A	A	A	A	A	C	C	C	C	A	C	C	C	C	C	C	C	C	C	C	M	C	A	C	A	M
S1B_577037097	C/G	1B	577037097	+	NA	NA	NA	NA	NA	NA	C	C	G	S	C	G	S	C	C	C	G	G	G	G	G	G	G	G	C	C	C	C	G	C	C	C	C	C	C	C	C	C	C	S	C	G	C	G	S
S1B_577038108	G/C	1B	577038108	+	NA	NA	NA	NA	NA	NA	G	G	C	S	G	C	S	G	G	G	C	C	C	C	C	C	C	C	G	G	G	G	C	G	G	G	G	G	G	G	G	G	G	S	G	C	G	C	S
S1B_577186731	T/C	1B	577186731	+	NA	NA	NA	NA	NA	NA	T	T	C	Y	T	C	Y	T	T	T	C	C	C	C	C	C	C	C	T	T	T	T	C	T	T	T	T	T	T	T	T	T	T	Y	T	C	T	C	Y
S1B_577207182	A/G	1B	577207182	+	NA	NA	NA	NA	NA	NA	A	A	G	G	A	G	R	A	A	A	G	G	G	G	G	G	G	G	A	A	A	G	G	A	A	A	A	A	A	A	A	A	A	G	A	G	A	G	R
S1B_577451579	C/T	1B	577451579	+	NA	NA	NA	NA	NA	NA	C	C	T	Y	C	T	Y	C	C	C	T	T	T	T	T	T	T	T	C	C	C	C	T	C	C	C	C	C	C	C	C	C	C	Y	C	T	C	T	Y
S1B_577611450	G/T	1B	577611450	+	NA	NA	NA	NA	NA	NA	G	G	T	K	G	T	K	G	G	G	T	T	T	T	T	T	T	T	G	G	G	G	T	G	G	G	G	G	G	G	G	G	G	K	G	T	G	T	K
S1B_577834832	T/C	1B	577834832	+	NA	NA	NA	NA	NA	NA	T	T	C	Y	T	C	Y	T	T	T	C	C	C	C	C	C	C	C	T	T	T	T	C	T	T	T	T	T	T	T	T	T	T	Y	T	C	T	C	Y
S1B_579785675	C/T	1B	579785675	+	NA	NA	NA	NA	NA	NA	C	C	C	Y	C	C	C	C	T	T	C	C	C	C	C	C	C	C	C	C	C	C	C	C	C	C	C	C	T	C	C	C	C	C	C	C	T	C	C
S1B_581199980	G/C	1B	581199980	+	NA	NA	NA	NA	NA	NA	G	G	C	G	G	C	S	C	G	G	C	C	C	C	C	C	C	C	C	C	C	C	C	C	G	G	G	G	G	G	G	G	G	S	G	C	G	C	S
S1B_582866467	A/G	1B	582866467	+	NA	NA	NA	NA	NA	NA	A	A	G	A	A	G	R	G	A	A	G	G	G	G	G	G	G	G	G	G	G	G	A	G	A	A	A	A	A	A	A	A	A	R	A	G	A	G	R
S1B_582905056	G/T	1B	582905056	+	NA	NA	NA	NA	NA	NA	G	G	T	G	G	T	K	T	G	G	T	T	T	T	T	T	T	T	T	T	T	T	G	T	G	G	G	G	G	G	G	G	G	K	G	T	G	T	K
S1B_583209384	T/G	1B	583209384	+	NA	NA	NA	NA	NA	NA	T	T	G	T	T	G	K	G	T	T	G	G	T	G	G	G	T	G	G	G	G	G	T	G	T	T	T	T	T	T	T	T	T	K	T	G	T	G	K
S1B_583759748	C/G	1B	583759748	+	NA	NA	NA	NA	NA	NA	C	C	G	C	C	G	S	G	C	C	G	G	G	G	G	G	G	G	G	G	G	G	C	G	C	C	C	C	C	C	C	C	C	S	C	G	C	G	S
S1B_584320561	G/A	1B	584320561	+	NA	NA	NA	NA	NA	NA	G	G	G	R	G	G	G	G	A	A	G	G	G	G	G	G	G	G	G	G	G	G	G	G	G	G	G	G	A	G	G	G	G	G	G	G	A	G	G
S1B_585076045	G/A	1B	585076045	+	NA	NA	NA	NA	NA	NA	G	G	A	G	G	A	R	G	G	G	A	A	G	A	A	A	G	A	A	G	A	G	G	A	G	G	G	G	G	G	G	G	G	R	G	A	G	A	R
S1B_585322218	T/C	1B	585322218	+	NA	NA	NA	NA	NA	NA	T	T	C	T	T	C	Y	T	T	T	C	C	C	C	C	C	C	C	C	T	C	T	T	C	T	T	T	T	T	T	T	T	T	Y	T	C	T	C	Y
S1B_585326031	C/G	1B	585326031	+	NA	NA	NA	NA	NA	NA	C	C	G	C	C	G	S	C	C	C	G	G	G	G	G	G	G	G	G	C	G	C	C	G	C	C	C	C	C	C	C	C	C	S	C	G	C	G	S
S1B_585326368	G/A	1B	585326368	+	NA	NA	NA	NA	NA	NA	G	G	A	G	G	A	R	G	G	G	A	A	A	A	A	A	A	A	A	G	A	G	G	A	G	G	G	G	G	G	G	G	G	R	G	A	G	A	R
S1B_585535569	A/G	1B	585535569	+	NA	NA	NA	NA	NA	NA	A	A	G	A	A	G	R	A	A	A	G	G	A	G	G	G	A	G	G	A	G	A	A	G	A	A	A	A	A	A	A	A	A	R	A	G	A	G	R
S1B_585548403	A/G	1B	585548403	+	NA	NA	NA	NA	NA	NA	A	A	G	R	A	G	R	A	G	G	G	G	A	G	G	G	A	G	G	A	G	A	G	G	A	A	A	A	G	A	A	A	A	R	A	G	G	G	R
S1B_585817377	T/C	1B	585817377	+	NA	NA	NA	NA	NA	NA	T	T	C	Y	T	C	Y	T	C	C	C	C	T	C	C	C	T	C	C	T	C	T	C	C	T	T	T	T	C	T	T	T	T	Y	T	C	C	C	Y
S1B_585888040	G/A	1B	585888040	+	NA	NA	NA	NA	NA	NA	R	G	G	G	G	G	G	G	G	G	G	G	G	G	G	G	G	G	G	G	G	G	G	G	G	G	G	G	G	G	G	G	G	G	G	G	G	G	G
S1B_587024581	G/A	1B	587024581	+	NA	NA	NA	NA	NA	NA	G	G	G	G	G	G	G	G	G	G	G	G	A	G	G	G	A	G	G	G	G	G	G	G	G	G	G	G	G	G	G	G	G	G	G	G	G	G	G
S1B_587138373	T/C	1B	587138373	+	NA	NA	NA	NA	NA	NA	Y	C	T	Y	C	T	Y	C	T	T	T	T	C	T	T	T	C	T	T	C	T	C	T	T	T	C	T	T	T	Y	C	C	C	Y	C	T	T	T	Y
S1B_587276316	T/G	1B	587276316	+	NA	NA	NA	NA	NA	NA	K	G	T	K	G	T	K	G	T	T	T	T	G	T	T	T	G	T	T	G	T	G	T	T	T	G	T	T	T	K	G	G	G	K	G	T	T	T	K
S1B_587501379	G/A	1B	587501379	+	NA	NA	NA	NA	NA	NA	G	G	G	G	G	G	G	G	G	G	G	G	A	G	G	G	A	G	G	G	G	G	G	G	G	G	G	G	G	G	G	G	G	G	G	G	G	G	G
S1B_587524762	G/A	1B	587524762	+	NA	NA	NA	NA	NA	NA	R	A	G	R	A	G	R	A	G	G	G	G	A	G	G	G	A	G	G	A	G	A	G	G	G	A	G	G	G	R	A	A	A	R	A	G	G	G	R
S1B_587977450	G/A	1B	587977450	+	NA	NA	NA	NA	NA	NA	R	A	G	R	A	G	R	A	G	G	G	G	A	G	G	G	A	G	G	A	G	A	G	G	G	A	G	G	G	R	A	A	A	R	A	G	G	G	R
S1B_588005015	A/T	1B	588005015	+	NA	NA	NA	NA	NA	NA	A	A	A	W	A	A	A	A	T	T	A	A	A	A	A	A	A	A	A	A	A	A	A	A	A	A	A	A	T	A	A	A	A	A	A	A	T	A	A
S1B_588149808	T/C	1B	588149808	+	NA	NA	NA	NA	NA	NA	Y	C	T	Y	C	T	Y	C	T	T	T	T	C	T	T	T	C	T	T	C	T	C	T	T	T	C	T	T	T	Y	C	C	C	Y	C	T	T	T	Y
S1B_588213931	G/A	1B	588213931	+	NA	NA	NA	NA	NA	NA	R	A	G	R	G	G	G	G	G	G	G	G	G	G	G	G	G	G	G	G	G	G	G	G	G	G	G	G	G	G	A	G	G	G	G	G	G	G	G
S1B_588225355	G/A	1B	588225355	+	NA	NA	NA	NA	NA	NA	G	G	G	A	A	G	R	A	A	A	G	G	G	G	G	G	G	G	G	A	G	A	G	G	G	A	G	G	A	G	G	G	A	R	A	G	A	G	R
S1B_588225411	C/T	1B	588225411	+	NA	NA	NA	NA	NA	NA	Y	T	C	Y	C	C	C	C	C	C	C	C	C	C	C	C	C	C	C	C	C	C	C	C	C	C	C	C	C	C	T	T	C	C	C	C	C	C	C
S1B_588432711	A/G	1B	588432711	+	NA	NA	NA	NA	NA	NA	A	A	A	A	G	A	R	G	A	A	A	A	A	A	A	A	A	A	A	G	A	G	A	A	A	G	A	A	A	A	A	A	G	R	G	A	A	A	R
S1B_588432712	C/T	1B	588432712	+	NA	NA	NA	NA	NA	NA	C	C	C	C	T	C	Y	T	C	C	C	C	C	C	C	C	C	C	C	T	C	T	C	C	C	T	C	C	C	C	C	C	T	Y	T	C	C	C	Y
S1B_588479737	T/G	1B	588479737	+	NA	NA	NA	NA	NA	NA	T	T	T	T	G	T	K	T	T	T	T	T	T	T	T	T	T	T	T	T	T	T	T	T	T	G	T	T	T	T	T	T	G	K	G	T	T	T	K
S1B_588516027	C/T	1B	588516027	+	NA	NA	NA	NA	NA	NA	Y	C	C	C	T	C	Y	C	C	C	C	C	C	C	C	C	C	C	C	C	C	C	C	C	T	T	T	C	C	C	C	C	T	Y	T	C	C	C	Y
S1B_588518404	T/C	1B	588518404	+	NA	NA	NA	NA	NA	NA	Y	C	T	Y	T	T	T	T	T	T	T	T	C	T	T	T	C	T	T	T	T	T	T	T	T	T	T	T	T	Y	C	C	T	T	T	T	T	T	T
S1B_589703769	C/T	1B	589703769	+	NA	NA	NA	NA	NA	NA	Y	C	C	Y	T	C	Y	T	T	T	C	C	C	C	C	C	C	C	C	T	C	T	C	C	T	T	T	C	T	C	C	C	T	C	T	C	T	C	Y
S1B_589703802	A/C	1B	589703802	+	NA	NA	NA	NA	NA	NA	C	C	A	C	C	A	M	C	C	C	A	A	A	A	A	A	A	A	A	C	A	C	A	A	C	C	C	A	C	A	A	A	C	A	C	A	C	A	M
S1B_589890315	C/A	1B	589890315	+	NA	NA	NA	NA	NA	NA	C	C	A	C	C	A	M	C	C	C	A	A	A	A	A	A	A	A	A	C	A	C	A	A	C	C	C	A	C	M	C	C	C	M	C	A	C	A	M
S1B_590504888	C/T	1B	590504888	+	NA	NA	NA	NA	NA	NA	Y	C	C	Y	T	C	Y	T	T	T	C	C	C	C	C	C	C	C	C	C	C	T	C	C	T	T	T	C	C	C	C	C	T	Y	T	C	T	C	Y
S1B_590506540	G/C	1B	590506540	+	NA	NA	NA	NA	NA	NA	S	G	G	S	C	G	S	C	C	C	G	G	G	G	G	G	G	G	G	G	G	C	G	G	C	C	C	G	G	G	G	G	C	S	C	G	C	G	S
S1B_590940759	A/C	1B	590940759	+	NA	NA	NA	NA	NA	NA	M	A	A	A	C	A	M	A	A	A	A	A	A	A	A	A	A	A	A	A	A	A	A	A	C	C	C	A	A	A	A	A	C	A	C	A	A	A	M
S1B_591225142	G/A	1B	591225142	+	NA	NA	NA	NA	NA	NA	G	G	G	R	G	G	G	A	A	A	G	G	G	G	G	G	G	G	G	A	G	A	G	G	G	G	G	G	A	G	G	G	G	G	G	G	A	G	G
S1B_591225778	C/T	1B	591225778	+	NA	NA	NA	NA	NA	NA	Y	T	C	Y	C	C	C	C	C	C	T	Y	C	C	C	C	C	C	C	C	C	C	C	C	C	C	C	C	C	T	T	T	C	C	C	C	C	C	C
S1B_591225805	C/T	1B	591225805	+	NA	NA	NA	NA	NA	NA	C	C	C	C	C	C	C	T	C	C	C	C	C	C	C	C	C	C	C	T	C	T	C	C	C	C	C	C	C	C	C	C	C	C	C	C	C	C	C
S1B_591364734	G/A	1B	591364734	+	NA	NA	NA	NA	NA	NA	G	G	G	R	A	G	R	A	A	A	G	G	G	G	G	G	G	G	G	A	G	A	G	G	A	A	A	G	A	G	G	G	A	R	A	G	A	G	R
S1B_591512790	G/A	1B	591512790	+	NA	NA	NA	NA	NA	NA	G	G	G	G	A	G	R	G	G	G	G	G	G	G	G	G	G	G	G	G	G	G	G	G	A	A	A	G	G	G	G	G	A	R	A	G	G	G	R
S1B_591512829	C/G	1B	591512829	+	NA	NA	NA	NA	NA	NA	C	C	C	C	G	C	S	C	C	C	C	C	C	C	C	C	C	C	C	C	C	C	C	C	G	G	G	C	C	C	C	C	G	S	G	C	C	C	S
S1B_592209740	C/T	1B	592209740	+	NA	NA	NA	NA	NA	NA	C	C	C	Y	C	C	C	C	T	T	C	C	C	C	C	C	C	C	C	C	C	C	C	C	C	C	C	C	T	C	C	C	C	C	C	C	T	C	C
S1B_592547120	C/G	1B	592547120	+	NA	NA	NA	NA	NA	NA	C	C	C	C	G	C	G	C	C	C	C	C	C	C	C	C	C	C	C	C	C	C	C	C	G	G	G	C	C	C	C	C	G	S	G	C	C	C	S
S1B_592649084	G/C	1B	592649084	+	NA	NA	NA	NA	NA	NA	G	G	G	S	G	G	G	C	C	C	G	G	G	G	G	G	G	G	G	C	G	C	G	G	G	G	G	G	C	G	G	G	G	G	G	G	C	G	G
S1B_592980155	G/A	1B	592980155	+	NA	NA	NA	NA	NA	NA	G	G	A	G	G	A	R	G	G	G	A	A	A	A	A	A	A	A	A	G	A	G	A	A	G	G	G	G	G	R	G	G	G	R	G	A	G	A	R
S1B_592980158	G/A	1B	592980158	+	NA	NA	NA	NA	NA	NA	G	G	A	G	G	A	R	G	G	G	A	A	A	A	A	A	A	A	A	G	A	G	A	A	G	G	G	G	G	R	G	G	G	R	G	A	G	A	R
S1B_593050639	T/G	1B	593050639	+	NA	NA	NA	NA	NA	NA	T	T	T	G	T	T	T	G	G	G	T	T	T	T	T	T	T	T	T	G	T	G	T	T	T	T	T	G	G	T	T	T	T	T	T	T	G	T	T
S1B_593140412	G/A	1B	593140412	+	NA	NA	NA	NA	NA	NA	G	G	G	A	G	G	G	G	A	A	G	G	G	G	G	G	G	G	G	G	G	G	G	G	G	G	G	G	A	G	G	G	G	G	G	G	A	G	G
S1B_593150258	G/A	1B	593150258	+	NA	NA	NA	NA	NA	NA	G	G	G	A	G	G	G	G	A	A	G	G	G	G	G	G	G	G	G	G	G	G	G	G	G	G	G	G	A	G	G	G	G	G	G	G	A	G	G
S1B_593176863	A/G	1B	593176863	+	NA	NA	NA	NA	NA	NA	A	A	A	G	A	A	A	A	G	G	A	A	A	A	A	A	A	A	A	A	A	A	A	A	A	A	A	A	G	A	A	A	A	A	A	A	G	A	A
S1B_593176868	C/T	1B	593176868	+	NA	NA	NA	NA	NA	NA	T	T	C	C	T	C	T	C	C	C	C	C	C	C	C	C	C	C	C	C	C	C	C	C	T	T	T	C	C	T	T	T	T	Y	T	C	C	C	Y
S1B_593546529	C/T	1B	593546529	+	NA	NA	NA	NA	NA	NA	C	C	C	C	C	C	C	T	C	C	C	C	C	C	C	C	C	C	C	T	C	T	C	C	C	C	C	T	C	C	C	C	C	C	C	C	C	C	C
S1B_593566439	G/A	1B	593566439	+	NA	NA	NA	NA	NA	NA	A	A	G	G	A	G	A	G	G	G	G	G	G	G	G	G	G	G	G	G	G	G	G	G	A	A	A	G	G	G	A	A	A	R	A	G	G	G	R
S1B_593610656	G/A	1B	593610656	+	NA	NA	NA	NA	NA	NA	G	G	G	G	G	G	G	A	G	G	G	G	G	G	G	G	G	G	G	A	G	A	G	G	G	G	G	A	G	G	G	G	G	G	G	G	G	G	G
S1B_593722365	T/G	1B	593722365	+	NA	NA	NA	NA	NA	NA	T	T	T	G	T	T	T	T	G	G	T	T	T	T	T	T	T	T	T	T	T	T	T	T	T	T	T	T	G	T	T	T	T	T	T	T	G	T	T
S1B_593835399	G/C	1B	593835399	+	NA	NA	NA	NA	NA	NA	G	G	G	C	G	G	G	G	C	C	G	G	G	G	G	G	G	G	G	G	G	G	G	G	G	G	G	G	C	G	G	G	G	G	G	G	C	G	G
S1B_593910530	G/T	1B	593910530	+	NA	NA	NA	NA	NA	NA	G	G	G	T	G	G	G	G	T	T	G	G	G	G	G	G	G	G	G	G	G	G	G	G	G	G	G	G	T	G	G	G	G	G	G	G	T	G	G
S1B_593910579	A/G	1B	593910579	+	NA	NA	NA	NA	NA	NA	G	G	A	A	G	A	G	A	A	A	A	A	A	A	A	A	A	A	A	A	A	A	A	A	G	G	G	A	A	A	G	G	G	R	G	A	A	A	R
S1B_593916808	T/C	1B	593916808	+	NA	NA	NA	NA	NA	NA	C	C	T	C	C	T	C	T	C	C	T	T	T	T	T	T	T	T	T	T	T	T	T	T	C	C	C	T	C	T	C	C	C	Y	C	T	C	T	Y
S1B_593916951	A/G	1B	593916951	+	NA	NA	NA	NA	NA	NA	G	G	A	A	G	A	G	A	A	A	A	A	A	A	A	A	A	A	A	A	A	A	A	A	G	G	G	A	A	A	G	G	G	R	G	A	A	A	R
S1B_594063746	T/C	1B	594063746	+	NA	NA	NA	NA	NA	NA	C	C	T	T	C	T	C	T	T	T	T	T	T	T	T	T	T	T	T	T	T	T	T	T	C	C	C	C	T	C	C	C	C	Y	C	T	T	T	Y
S1B_594654831	G/T	1B	594654831	+	NA	NA	NA	NA	NA	NA	T	T	G	G	T	G	T	G	G	G	G	G	G	G	G	G	G	G	G	G	G	G	G	G	T	T	T	G	G	G	T	T	T	K	T	G	G	G	K
S1B_594766027	A/G	1B	594766027	+	NA	NA	NA	NA	NA	NA	A	A	A	A	A	A	A	A	A	A	A	A	A	A	A	A	A	A	A	A	A	A	A	A	A	A	A	G	A	G	A	A	A	A	A	A	A	A	A
S1B_594965501	G/A	1B	594965501	+	NA	NA	NA	NA	NA	NA	G	G	G	G	G	G	G	G	G	G	G	G	G	G	G	G	G	G	G	G	G	G	G	G	G	G	G	A	G	A	G	G	G	G	G	G	G	G	G
S1B_595161068	T/C	1B	595161068	+	NA	NA	NA	NA	NA	NA	T	T	T	T	T	T	T	T	T	T	T	T	T	T	T	T	T	T	T	T	T	Y	T	T	T	T	T	C	T	C	T	T	T	T	T	T	Y	T	T
S1B_595163852	C/T	1B	595163852	+	NA	NA	NA	NA	NA	NA	T	T	C	C	T	C	T	C	C	C	C	C	C	C	C	C	C	C	C	C	C	C	C	C	T	T	T	C	C	C	T	T	T	Y	T	C	C	C	Y
S1B_595177521	C/G	1B	595177521	+	NA	NA	NA	NA	NA	NA	G	G	C	C	G	C	G	C	C	C	C	C	C	C	C	C	C	C	C	C	C	C	C	C	G	G	G	C	C	C	G	G	G	S	G	C	C	C	S
S1B_595441585	C/A	1B	595441585	+	NA	NA	NA	NA	NA	NA	A	A	C	C	A	C	A	C	C	C	C	C	C	C	C	C	C	C	C	C	C	C	C	C	A	A	A	A	C	A	A	A	A	M	A	C	C	C	M
S1B_595471200	T/C	1B	595471200	+	NA	NA	NA	NA	NA	NA	C	C	T	T	C	T	C	T	T	T	T	T	T	T	T	T	T	T	T	T	T	T	T	T	C	C	C	C	T	C	C	C	C	Y	C	T	T	T	Y
S1B_595587395	A/T	1B	595587395	+	NA	NA	NA	NA	NA	NA	T	T	A	A	T	A	T	A	A	A	A	A	A	A	A	A	A	A	A	A	A	A	A	A	T	T	T	T	A	T	T	T	T	W	T	A	A	A	W
S1B_596895036	G/A	1B	596895036	+	NA	NA	NA	NA	NA	NA	A	A	G	G	A	G	R	G	G	G	G	G	G	G	G	G	G	G	G	G	G	G	G	G	A	A	A	G	G	G	A	A	A	R	A	G	G	G	R
S1B_601243657	G/A	1B	601243657	+	NA	NA	NA	NA	NA	NA	G	A	G	G	G	G	G	R	G	G	G	G	G	G	G	G	G	G	G	G	G	G	G	G	G	G	G	G	G	G	G	G	G	G	G	G	G	G	R
S1B_601252990	G/T	1B	601252990	+	NA	NA	NA	NA	NA	NA	G	G	T	T	G	T	K	G	T	T	T	T	T	T	T	T	G	T	T	G	T	G	T	T	G	G	G	T	T	T	G	G	G	K	G	T	T	T	K
S1B_601377919	G/A	1B	601377919	+	NA	NA	NA	NA	NA	NA	A	A	G	G	A	G	R	A	G	G	G	G	G	G	G	G	A	G	G	A	G	A	G	G	A	A	A	G	G	G	A	A	A	R	A	G	G	G	R
S1B_601382932	A/G	1B	601382932	+	NA	NA	NA	NA	NA	NA	A	A	G	G	A	G	R	A	G	G	G	G	G	G	G	G	A	G	G	A	G	A	G	G	A	A	A	G	G	G	A	A	A	R	A	G	G	G	R
S1B_601415609	A/G	1B	601415609	+	NA	NA	NA	NA	NA	NA	G	G	A	A	G	A	R	G	A	A	A	A	A	A	A	A	G	A	A	G	A	G	A	A	G	G	G	A	A	A	G	G	G	R	G	A	A	A	R
S1B_601429271	G/A	1B	601429271	+	NA	NA	NA	NA	NA	NA	A	A	G	G	A	G	R	A	G	G	G	G	G	G	G	G	A	G	G	A	G	A	G	G	A	A	A	G	G	G	A	A	A	R	A	G	G	G	R
S1B_602234432	C/G	1B	602234432	+	NA	NA	NA	NA	NA	NA	G	G	C	C	G	C	S	G	C	C	C	C	C	C	C	C	G	C	C	G	C	G	C	C	G	G	G	C	C	C	G	G	G	S	G	C	C	C	S
S1B_602282750	C/T	1B	602282750	+	NA	NA	NA	NA	NA	NA	T	T	C	C	T	C	Y	T	C	C	C	C	C	C	C	C	T	C	C	T	C	T	C	C	T	T	T	C	C	C	T	T	T	Y	T	C	C	C	Y
S1B_603092459	A/G	1B	603092459	+	NA	NA	NA	NA	NA	NA	G	G	A	A	G	A	R	G	A	A	A	A	A	A	A	A	G	A	A	G	A	G	A	A	G	G	G	A	A	A	G	G	G	R	G	A	A	A	R
S1B_604626722	C/T	1B	604626722	+	NA	NA	NA	NA	NA	NA	T	T	C	C	T	C	Y	T	C	C	C	C	C	C	C	C	T	C	C	T	C	T	C	C	T	T	T	C	C	C	T	T	T	Y	T	C	C	C	Y
S1B_606584561	G/A	1B	606584561	+	NA	NA	NA	NA	NA	NA	A	A	G	G	A	G	R	G	G	G	G	G	G	G	G	G	G	G	G	A	G	G	G	G	A	A	A	G	G	G	A	A	A	R	A	G	G	G	G
S1B_612905337	C/A	1B	612905337	+	NA	NA	NA	NA	NA	NA	A	A	C	C	A	C	M	C	C	C	C	C	C	C	C	C	C	C	C	A	C	C	C	C	A	A	A	C	C	C	A	A	A	M	A	C	C	C	C
S1B_613088031	T/C	1B	613088031	+	NA	NA	NA	NA	NA	NA	T	T	Y	C	T	T	T	C	T	C	C	T	T	T	T	T	C	T	T	T	T	C	T	T	T	T	T	T	C	C	T	T	T	T	T	T	C	T	T
S1B_613419644	T/G	1B	613419644	+	NA	NA	NA	NA	NA	NA	G	G	T	T	G	T	K	G	T	T	T	T	T	T	T	T	G	T	T	G	T	G	T	T	G	G	G	T	T	T	G	G	G	K	G	T	T	T	T
S1B_613523333	T/C	1B	613523333	+	NA	NA	NA	NA	NA	NA	T	T	T	T	T	T	T	C	T	T	T	T	T	T	T	T	C	T	T	T	T	C	T	T	T	T	T	T	T	T	T	T	T	T	T	T	T	T	T
S1B_614500790	G/C	1B	614500790	+	NA	NA	NA	NA	NA	NA	G	G	G	G	G	C	S	C	C	G	G	C	C	C	C	C	C	C	C	G	C	C	C	C	G	G	G	C	G	G	G	G	G	S	G	C	G	C	C
S1B_615019960	T/A	1B	615019960	+	NA	NA	NA	NA	NA	NA	T	T	T	T	T	A	W	A	A	T	T	A	A	A	A	A	A	A	A	T	A	A	A	A	T	T	T	A	T	T	T	T	T	W	T	A	T	A	A
S1B_615209584	C/T	1B	615209584	+	NA	NA	NA	NA	NA	NA	C	C	C	C	C	T	C	C	T	C	C	T	T	T	T	T	C	T	T	C	T	C	T	T	C	C	C	T	C	C	C	C	C	Y	C	T	C	T	T
S1B_615614213	T/C	1B	615614213	+	NA	NA	NA	NA	NA	NA	T	T	T	T	T	C	Y	C	C	T	T	C	C	C	C	C	C	C	C	T	C	C	C	C	T	T	T	C	T	T	T	T	T	Y	T	C	T	C	C
S1B_620015814	C/A	1B	620015814	+	NA	NA	NA	NA	NA	NA	C	C	C	C	C	A	C	C	A	C	C	A	A	A	A	A	C	A	A	C	A	C	A	A	C	C	C	A	C	C	C	C	C	M	C	A	C	A	A
S1B_620015835	G/A	1B	620015835	+	NA	NA	NA	NA	NA	NA	G	G	G	G	G	G	G	G	G	G	G	G	G	G	G	G	G	G	G	G	G	G	G	G	G	G	G	G	G	G	G	G	G	G	G	G	G	G	G
S1B_620787306	C/A	1B	620787306	+	NA	NA	NA	NA	NA	NA	C	C	C	C	C	A	C	C	A	C	C	A	A	A	A	A	C	A	A	C	A	C	A	A	C	C	C	A	C	C	C	C	C	M	C	A	C	A	A
S1B_622370017	A/G	1B	622370017	+	NA	NA	NA	NA	NA	NA	A	A	A	A	A	G	A	A	G	A	A	G	G	G	G	G	G	G	G	A	G	R	G	G	A	A	A	G	A	A	A	A	A	R	A	G	A	G	G
S1B_622709471	C/T	1B	622709471	+	NA	NA	NA	NA	NA	NA	C	C	T	T	C	C	C	T	C	T	T	C	C	C	C	C	T	C	C	C	C	T	C	C	C	C	C	C	T	T	C	C	C	C	C	C	T	C	C
S1B_624672576	A/G	1B	624672576	+	NA	NA	NA	NA	NA	NA	R	A	A	R	G	A	G	A	A	A	A	A	A	A	A	A	A	A	A	A	A	A	A	A	G	G	G	A	A	A	A	A	G	R	G	A	A	A	A
S1B_624703834	G/C	1B	624703834	+	NA	NA	NA	NA	NA	NA	G	G	G	G	G	G	G	G	G	G	G	G	G	G	G	G	C	G	G	G	G	G	G	G	G	G	G	G	G	G	G	G	G	G	G	G	G	G	G
S1B_624958863	T/C	1B	624958863	+	NA	NA	NA	NA	NA	NA	Y	T	C	Y	C	T	C	T	T	C	T	T	T	T	T	T	T	T	T	T	T	T	T	T	C	C	C	T	T	T	T	T	C	Y	C	T	T	T	T
S1B_624993429	C/A	1B	624993429	+	NA	NA	NA	NA	NA	NA	M	C	A	M	A	C	A	C	C	A	C	C	C	C	C	C	C	C	C	C	C	C	C	C	A	A	A	C	C	C	C	C	A	M	A	C	C	C	C
S1B_625012379	C/T	1B	625012379	+	NA	NA	NA	NA	NA	NA	Y	T	C	Y	C	C	C	T	C	T	T	C	C	C	C	C	C	C	C	C	C	C	C	C	C	C	C	C	T	T	T	T	C	C	C	C	T	C	C
S1B_625036463	A/G	1B	625036463	+	NA	NA	NA	NA	NA	NA	R	A	G	R	G	A	G	A	A	G	A	A	A	A	A	A	A	A	A	A	A	A	A	A	G	G	G	A	A	A	A	A	G	R	G	A	A	A	A
S1B_625164723	C/T	1B	625164723	+	NA	NA	NA	NA	NA	NA	Y	C	T	Y	T	C	T	C	C	T	C	C	C	C	C	C	C	C	C	C	C	C	C	C	T	T	T	C	C	C	C	C	T	Y	T	C	C	C	C
S1B_625232015	G/A	1B	625232015	+	NA	NA	NA	NA	NA	NA	G	G	A	G	G	G	G	G	G	A	G	G	G	G	G	G	G	G	G	G	G	G	G	G	G	G	G	G	G	G	G	G	G	G	G	G	G	G	G
S1B_625364248	G/T	1B	625364248	+	NA	NA	NA	NA	NA	NA	K	G	G	K	T	G	T	G	G	G	G	G	G	G	G	G	G	G	G	G	G	G	G	G	T	T	T	G	G	G	G	G	T	K	T	G	G	G	G
S1B_625466728	T/C	1B	625466728	+	NA	NA	NA	NA	NA	NA	Y	T	T	Y	C	T	C	T	T	T	T	T	T	T	T	T	T	T	T	T	T	T	T	T	C	C	C	T	T	T	T	T	C	C	C	T	T	T	T
S1B_625472128	C/T	1B	625472128	+	NA	NA	NA	NA	NA	NA	Y	C	C	Y	Y	C	T	C	C	C	C	C	C	C	C	C	C	C	C	C	C	C	C	C	T	T	T	C	C	C	C	C	T	Y	T	C	C	C	C
S1B_625721248	G/A	1B	625721248	+	NA	NA	NA	NA	NA	NA	R	G	A	R	A	G	A	G	G	A	G	G	G	G	G	G	G	G	G	G	G	G	G	G	A	A	A	G	G	G	G	G	A	A	A	G	G	G	G
S1B_625822329	G/A	1B	625822329	+	NA	NA	NA	NA	NA	NA	R	G	A	R	A	G	A	G	G	G	G	G	G	G	G	G	G	G	G	G	G	G	G	G	A	A	A	G	G	G	G	G	A	A	A	G	G	G	G
S1B_626029145	G/A	1B	626029145	+	NA	NA	NA	NA	NA	NA	G	G	G	G	G	G	G	G	G	G	G	G	G	G	G	G	A	G	G	G	G	G	G	G	G	G	G	G	G	G	G	G	G	G	G	G	G	G	G
S1B_626067898	C/A	1B	626067898	+	NA	NA	NA	NA	NA	NA	C	C	A	C	C	C	C	C	C	A	C	C	C	C	C	C	C	C	C	C	C	C	C	C	C	C	C	C	C	A	C	C	C	C	C	C	C	C	C
S1B_626069867	T/C	1B	626069867	+	NA	NA	NA	NA	NA	NA	T	T	C	T	T	T	T	T	T	C	T	T	T	T	T	T	T	T	T	T	T	T	T	T	T	T	T	T	T	T	T	T	T	T	T	T	T	T	T
S1B_626228962	T/C	1B	626228962	+	NA	NA	NA	NA	NA	NA	Y	T	C	Y	C	T	C	T	T	C	T	T	T	T	T	T	T	T	T	T	T	T	T	T	C	C	C	T	T	T	T	T	C	C	C	T	T	T	T
S1B_626398179	A/G	1B	626398179	+	NA	NA	NA	NA	NA	NA	R	A	G	R	G	A	G	A	A	G	A	A	A	A	A	A	A	A	A	A	A	A	A	A	G	G	G	A	A	A	A	A	G	G	G	A	A	A	A
S1B_627098767	A/G	1B	627098767	+	NA	NA	NA	NA	NA	NA	G	A	A	A	A	G	A	A	G	A	A	G	G	G	A	G	A	G	G	G	G	G	G	G	A	A	A	G	A	A	A	G	G	R	A	G	A	G	G
S1B_627920478	T/C	1B	627920478	+	NA	NA	NA	NA	NA	NA	C	T	T	T	T	C	T	T	C	T	T	C	C	C	T	C	T	C	C	C	C	C	C	C	T	T	T	C	T	T	T	C	C	Y	T	C	T	C	C
S1B_628959672	G/A	1B	628959672	+	NA	NA	NA	NA	NA	NA	G	G	A	G	G	G	G	G	G	A	G	G	G	G	A	G	G	G	G	G	G	G	G	G	G	G	G	G	G	A	G	G	G	G	G	G	G	G	G
S1B_628983900	A/T	1B	628983900	+	NA	NA	NA	NA	NA	NA	A	A	T	A	A	A	A	A	A	T	A	A	A	A	T	A	A	A	A	A	A	A	A	A	A	A	A	A	A	T	A	A	A	A	A	A	A	A	A
S1B_628983908	T/C	1B	628983908	+	NA	NA	NA	NA	NA	NA	T	T	C	T	T	T	C	C	T	C	C	T	C	T	C	T	C	T	T	T	T	T	T	T	T	T	T	T	C	C	T	T	T	T	T	T	C	T	T
S1B_629063608	T/C	1B	629063608	+	NA	NA	NA	NA	NA	NA	T	T	C	T	T	T	Y	C	T	C	C	T	C	T	C	T	C	T	T	T	T	T	T	T	T	T	T	T	C	C	T	T	T	T	T	T	C	T	T
S1B_629267056	A/C	1B	629267056	+	NA	NA	NA	NA	NA	NA	A	A	C	A	A	A	A	A	A	C	A	A	A	A	C	A	A	A	A	A	A	A	A	A	A	A	A	A	A	M	A	A	A	A	A	A	A	A	A
S1B_629304240	A/G	1B	629304240	+	NA	NA	NA	NA	NA	NA	A	A	G	A	A	A	A	A	A	G	A	A	A	A	G	A	A	A	A	A	A	A	A	A	A	A	A	A	A	G	A	A	A	A	A	A	A	A	A
S1B_629322659	T/C	1B	629322659	+	NA	NA	NA	NA	NA	NA	T	C	T	C	C	T	T	C	T	T	C	T	T	T	T	T	T	T	T	T	T	T	T	T	C	C	C	T	C	T	C	T	T	Y	C	T	C	T	T
S1B_629470985	A/G	1B	629470985	+	NA	NA	NA	NA	NA	NA	A	A	G	A	A	A	A	A	A	G	A	A	A	A	G	A	A	A	A	A	A	A	A	A	A	A	A	A	A	G	A	A	A	A	A	A	A	A	A
S1B_629489631	G/A	1B	629489631	+	NA	NA	NA	NA	NA	NA	G	G	A	G	G	G	G	G	G	A	G	G	G	G	A	G	G	G	G	G	G	G	G	G	G	G	G	G	G	A	G	G	G	G	G	G	G	G	G
S1B_629602989	A/G	1B	629602989	+	NA	NA	NA	NA	NA	NA	A	G	A	G	G	A	A	G	A	A	G	A	A	A	G	A	A	A	A	A	A	A	A	R	G	G	G	A	G	A	G	A	A	R	G	A	G	A	A
S1B_629644189	G/A	1B	629644189	+	NA	NA	NA	NA	NA	NA	G	G	A	G	G	G	G	G	G	A	G	G	G	G	G	G	G	G	G	G	G	G	G	G	G	G	G	G	G	A	G	G	G	G	G	G	G	G	G
S1B_629664326	G/A	1B	629664326	+	NA	NA	NA	NA	NA	NA	G	G	A	G	G	G	G	G	G	A	G	G	G	G	G	G	G	G	G	G	G	G	G	G	G	G	G	G	G	A	G	G	G	G	G	G	G	G	G
S1B_629756071	A/G	1B	629756071	+	NA	NA	NA	NA	NA	NA	G	A	A	A	A	G	G	A	G	G	A	G	G	G	A	G	G	G	G	G	G	G	G	R	A	A	A	G	A	G	A	G	G	R	A	G	A	G	G
S1B_629810164	C/A	1B	629810164	+	NA	NA	NA	NA	NA	NA	C	C	C	C	C	C	C	C	C	C	C	C	C	C	A	C	C	C	C	C	C	C	C	C	C	C	C	C	C	C	C	C	C	C	C	C	C	C	C
S1B_629810199	C/T	1B	629810199	+	NA	NA	NA	NA	NA	NA	T	C	C	C	C	T	T	C	T	C	C	T	T	Y	C	T	T	T	T	T	T	T	T	Y	C	C	C	T	C	C	C	T	T	Y	C	T	C	T	T
S1B_629811837	G/A	1B	629811837	+	NA	NA	NA	NA	NA	NA	G	G	G	G	G	G	G	G	G	G	G	G	G	G	A	G	G	G	G	G	G	G	G	G	G	G	G	G	G	G	G	G	G	G	G	G	G	G	G
S1B_630304003	C/T	1B	630304003	+	NA	NA	NA	NA	NA	NA	C	T	C	T	T	C	C	C	C	C	T	C	C	T	C	C	C	C	C	C	C	C	T	T	T	T	T	C	T	C	T	C	C	Y	T	C	T	C	C
S1B_630501665	C/A	1B	630501665	+	NA	NA	NA	NA	NA	NA	C	A	C	A	A	C	C	C	C	C	A	C	C	A	C	C	C	C	C	C	C	C	A	A	A	A	A	C	A	C	A	C	C	M	A	C	A	C	C
S1B_630677363	T/C	1B	630677363	+	NA	NA	NA	NA	NA	NA	T	C	T	C	C	T	T	T	T	T	C	T	T	C	T	T	T	T	T	T	T	T	C	C	C	C	C	T	C	T	C	T	T	Y	C	T	C	T	T
S1B_631203259	T/C	1B	631203259	+	NA	NA	NA	NA	NA	NA	T	C	C	C	C	T	T	T	T	C	C	T	T	C	T	T	T	T	T	T	T	T	C	C	C	C	C	T	C	T	C	T	T	Y	C	T	C	T	T
S1B_631665988	C/T	1B	631665988	+	NA	NA	NA	NA	NA	NA	T	C	C	C	C	T	C	Y	T	C	C	T	C	C	T	C	C	T	T	T	T	T	C	C	C	C	C	T	C	C	C	T	T	Y	C	T	C	T	T
S1B_631718867	C/G	1B	631718867	+	NA	NA	NA	NA	NA	NA	C	C	G	C	C	C	C	C	C	G	C	C	C	C	C	C	C	C	C	C	C	C	C	C	C	C	C	C	C	G	C	C	C	C	C	C	C	C	C
S1B_631904677	T/C	1B	631904677	+	NA	NA	NA	NA	NA	NA	T	C	T	C	C	T	C	T	T	T	C	T	T	C	T	T	T	T	T	T	T	T	C	C	C	C	C	T	C	T	C	T	T	Y	C	T	C	T	T
S1B_631967546	C/G	1B	631967546	+	NA	NA	NA	NA	NA	NA	C	C	C	C	C	C	C	C	C	C	C	C	C	C	C	C	C	C	C	C	C	C	C	C	C	C	C	C	C	G	C	C	C	C	C	C	C	C	C
S1B_632716137	T/G	1B	632716137	+	NA	NA	NA	NA	NA	NA	T	G	G	G	G	T	T	T	T	G	G	T	T	G	T	T	T	T	T	T	T	T	G	G	G	G	G	T	G	T	G	T	T	K	T	T	G	T	T
S1B_632863835	G/C	1B	632863835	+	NA	NA	NA	NA	NA	NA	C	G	G	G	G	C	S	S	C	C	G	C	G	G	C	G	G	C	C	C	C	C	G	G	G	G	G	C	G	C	G	C	C	S	C	C	G	C	C
S1B_634241696	T/C	1B	634241696	+	NA	NA	NA	NA	NA	NA	C	T	T	T	T	C	C	Y	C	T	T	T	C	T	C	C	C	T	Y	Y	C	Y	T	T	T	T	T	C	T	C	T	C	T	T	C	C	T	C	T
S1B_634242993	C/A	1B	634242993	+	NA	NA	NA	NA	NA	NA	A	C	C	C	C	A	C	C	A	C	C	C	C	C	A	C	C	C	M	M	A	M	C	C	C	C	C	A	C	A	C	A	C	C	A	A	C	A	C
S1B_634412306	T/A	1B	634412306	+	NA	NA	NA	NA	NA	NA	A	T	T	T	T	T	A	T	A	T	T	T	A	T	T	A	A	T	W	W	A	W	T	T	T	T	T	A	T	T	T	A	T	T	A	T	T	A	T
S1B_635869100	G/A	1B	635869100	+	NA	NA	NA	NA	NA	NA	G	G	G	G	G	A	A	G	A	G	G	G	A	G	A	A	G	G	G	G	G	G	G	G	G	G	G	G	G	A	G	G	G	G	G	A	G	A	G
S1B_635986644	C/T	1B	635986644	+	NA	NA	NA	NA	NA	NA	C	C	C	C	C	T	C	C	T	C	C	C	C	C	T	C	C	C	C	C	C	C	C	C	C	C	C	C	C	T	C	C	C	C	C	T	C	T	C
S1B_636061767	C/T	1B	636061767	+	NA	NA	NA	NA	NA	NA	C	C	T	C	C	T	Y	Y	T	T	C	C	T	C	T	T	C	C	C	C	C	C	C	C	C	C	C	C	C	T	C	C	C	C	C	T	C	T	C
S1B_636098920	G/A	1B	636098920	+	NA	NA	NA	NA	NA	NA	G	G	G	G	G	A	G	G	A	G	G	G	G	G	A	G	G	G	G	G	G	G	G	G	G	G	G	G	G	A	G	G	G	G	G	A	G	A	G
S1B_636129861	A/G	1B	636129861	+	NA	NA	NA	NA	NA	NA	A	G	A	A	A	A	A	A	A	A	G	A	A	G	A	A	A	A	R	A	A	A	A	A	G	A	A	A	G	A	G	A	A	G	A	A	G	A	A
S1B_636248373	C/T	1B	636248373	+	NA	NA	NA	NA	NA	NA	C	C	T	C	C	C	T	C	C	T	C	C	T	C	C	T	C	C	C	C	C	C	C	C	C	C	C	C	C	C	C	C	C	C	C	C	T	C	C
S1B_636818649	T/A	1B	636818649	+	NA	NA	NA	NA	NA	NA	T	T	A	T	A	T	T	A	T	A	T	A	T	T	T	T	T	A	T	W	T	W	A	A	T	A	A	T	T	T	T	T	A	T	T	T	T	T	A
S1B_636818689	G/A	1B	636818689	+	NA	NA	NA	NA	NA	NA	G	G	A	G	A	G	G	A	G	A	G	A	G	G	G	G	G	A	G	R	G	R	A	A	G	A	A	G	G	G	G	G	A	G	G	G	G	G	A
S1B_636840957	A/G	1B	636840957	+	NA	NA	NA	NA	NA	NA	A	A	G	A	G	A	A	G	A	G	A	G	A	A	A	A	A	G	A	R	A	R	G	G	A	G	G	A	A	A	A	A	G	A	A	A	A	A	G
S1B_636862149	G/A	1B	636862149	+	NA	NA	NA	NA	NA	NA	A	G	G	G	G	A	G	G	A	G	G	G	G	G	A	G	A	G	R	A	A	R	G	G	G	G	G	A	G	A	G	A	G	G	A	A	G	A	G
S1B_636964732	G/A	1B	636964732	+	NA	NA	NA	NA	NA	NA	A	G	G	G	G	A	G	R	A	G	G	G	G	G	A	G	A	G	R	A	A	R	G	G	G	G	G	A	G	A	G	A	G	G	A	A	G	A	G
S1B_637028228	C/T	1B	637028228	+	NA	NA	NA	NA	NA	NA	T	C	C	C	C	T	C	Y	T	C	C	C	C	C	T	C	T	C	Y	T	T	Y	C	C	C	C	C	T	C	T	C	T	C	C	T	T	C	T	C
S1B_637030087	A/T	1B	637030087	+	NA	NA	NA	NA	NA	NA	T	A	A	A	A	T	A	W	T	A	A	A	A	A	T	A	T	A	W	T	T	W	A	A	A	A	A	T	A	T	A	T	A	A	T	T	A	T	A
S1B_637221804	T/C	1B	637221804	+	NA	NA	NA	NA	NA	NA	C	T	T	T	T	C	T	Y	C	T	T	T	T	T	C	T	C	T	Y	C	C	Y	T	T	T	T	T	C	T	C	T	C	T	T	C	C	T	C	T
S1B_637367698	A/G	1B	637367698	+	NA	NA	NA	NA	NA	NA	G	A	A	A	A	G	A	R	G	A	A	A	A	A	G	A	G	A	R	G	G	R	A	A	A	A	A	G	A	G	A	G	A	A	G	A	A	G	A
S1B_637594410	T/C	1B	637594410	+	NA	NA	NA	NA	NA	NA	T	T	T	T	C	T	Y	T	T	T	T	T	T	T	T	T	T	T	T	T	T	T	C	C	T	C	C	T	T	T	T	T	T	T	T	C	T	T	T
S1B_637816666	C/G	1B	637816666	+	NA	NA	NA	NA	NA	NA	G	C	C	C	C	G	C	C	G	C	C	C	C	C	G	C	G	C	S	G	G	S	C	C	C	C	C	G	C	G	C	G	C	C	G	C	C	G	C
S1B_637894381	T/C	1B	637894381	+	NA	NA	NA	NA	NA	NA	T	C	T	C	T	T	Y	C	T	T	C	C	C	C	T	C	T	C	Y	Y	T	Y	T	T	C	T	T	T	C	T	C	T	C	C	T	T	C	T	C
S1B_637901337	A/G	1B	637901337	+	NA	NA	NA	NA	NA	NA	A	A	G	A	G	G	A	A	G	G	A	A	A	A	G	A	A	A	R	R	G	R	G	G	A	G	G	G	A	G	A	A	A	A	G	G	A	G	A
S1B_637938406	G/C	1B	637938406	+	NA	NA	NA	NA	NA	NA	G	G	C	G	G	G	G	G	G	C	G	G	G	G	G	G	G	G	G	G	G	G	G	G	G	G	G	G	G	G	G	G	G	G	G	G	G	G	G
S1B_637949662	T/A	1B	637949662	+	NA	NA	NA	NA	NA	NA	T	T	A	T	T	A	W	T	A	A	T	T	A	T	A	T	T	T	W	W	A	T	T	T	T	T	T	A	T	A	T	T	T	T	A	T	T	A	T
S1B_638012348	G/C	1B	638012348	+	NA	NA	NA	NA	NA	NA	G	G	C	G	G	G	G	G	G	C	G	G	G	G	G	G	G	G	G	G	G	G	G	G	G	G	G	G	G	G	G	G	G	G	G	G	G	G	G
S1B_638012585	T/C	1B	638012585	+	NA	NA	NA	NA	NA	NA	T	T	C	T	T	T	T	T	T	C	T	T	T	T	T	T	T	T	T	T	T	T	T	T	T	T	T	T	T	T	T	T	T	T	T	T	T	T	T
S1B_639043667	C/A	1B	639043667	+	NA	NA	NA	NA	NA	NA	C	C	C	C	C	C	C	C	C	C	C	C	C	C	C	C	C	C	C	M	A	C	C	C	C	C	C	A	C	A	C	C	C	C	A	C	C	C	C
S1B_639415604	C/G	1B	639415604	+	NA	NA	NA	NA	NA	NA	C	S	G	C	C	G	S	C	G	G	C	C	G	C	G	C	C	C	S	S	G	C	C	C	G	C	C	G	C	G	S	C	C	C	G	C	C	G	C
S1B_639415692	C/T	1B	639415692	+	NA	NA	NA	NA	NA	NA	C	Y	T	C	C	T	Y	C	T	T	C	C	T	C	T	C	C	C	Y	Y	T	C	C	C	T	C	C	T	C	T	Y	C	C	C	T	C	C	T	C
S1B_639426265	G/A	1B	639426265	+	NA	NA	NA	NA	NA	NA	G	G	G	G	G	G	G	G	G	G	G	G	G	G	G	G	G	G	G	R	A	G	G	G	G	G	G	A	G	A	G	G	G	G	A	G	G	G	G
S1B_639426310	C/G	1B	639426310	+	NA	NA	NA	NA	NA	NA	C	C	C	C	C	C	C	C	C	C	C	C	C	C	C	C	C	C	C	S	G	C	C	C	C	C	C	G	C	G	C	C	C	C	G	C	C	C	C
S1B_639448494	G/A	1B	639448494	+	NA	NA	NA	NA	NA	NA	G	R	G	G	G	G	G	G	G	G	G	G	G	G	G	G	G	G	G	G	G	G	G	G	A	G	G	G	G	G	R	G	G	G	G	G	G	G	G
S1B_639499619	C/T	1B	639499619	+	NA	NA	NA	NA	NA	NA	C	T	C	C	C	C	C	C	C	C	C	C	C	C	C	C	C	C	C	C	C	C	C	C	T	C	C	C	C	C	Y	C	C	C	C	C	C	C	C
S1B_639941318	C/T	1B	639941318	+	NA	NA	NA	NA	NA	NA	C	Y	C	C	C	C	C	C	C	C	C	C	C	C	C	C	C	C	C	C	C	C	C	C	T	C	C	C	C	C	Y	C	C	C	C	C	C	C	C
S1B_640046872	T/G	1B	640046872	+	NA	NA	NA	NA	NA	NA	T	T	G	T	T	T	K	T	T	G	G	T	G	G	T	T	T	T	T	K	G	T	T	T	T	T	T	G	G	G	T	T	T	T	G	T	G	T	T
S1B_640073677	G/A	1B	640073677	+	NA	NA	NA	NA	NA	NA	G	G	G	G	G	G	R	G	G	A	A	G	A	A	G	G	G	G	G	G	G	G	G	G	G	G	G	G	A	G	G	G	G	G	G	G	A	G	G
S1B_640559774	C/T	1B	640559774	+	NA	NA	NA	NA	NA	NA	C	C	T	C	C	C	C	C	C	T	C	C	C	C	C	C	C	C	C	Y	T	C	C	C	C	C	C	T	C	T	C	C	C	C	T	C	C	C	C
S1B_640605878	C/T	1B	640605878	+	NA	NA	NA	NA	NA	NA	C	C	C	C	C	C	C	C	C	C	C	C	C	C	C	C	C	C	C	Y	T	C	C	C	C	C	C	T	C	T	C	C	C	C	T	C	C	C	C
S1B_640852054	G/A	1B	640852054	+	NA	NA	NA	NA	NA	NA	G	G	G	G	G	G	R	G	G	G	A	G	A	A	G	G	G	G	G	G	G	G	G	G	G	G	G	G	A	G	G	G	G	G	G	G	A	G	G
S1B_641207925	G/A	1B	641207925	+	NA	NA	NA	NA	NA	NA	G	G	G	G	A	G	R	G	G	G	A	G	G	A	A	G	G	G	G	R	A	R	A	A	G	A	A	A	A	A	G	G	G	R	A	A	A	G	G
S1B_641218839	G/A	1B	641218839	+	NA	NA	NA	NA	NA	NA	G	G	A	G	G	G	R	G	G	A	G	G	A	G	G	G	G	G	G	G	G	G	G	G	G	G	G	G	G	G	G	G	G	G	G	G	G	G	G
S1B_641519463	T/G	1B	641519463	+	NA	NA	NA	NA	NA	NA	T	T	G	T	G	T	K	T	T	G	T	T	T	T	G	T	T	T	T	K	G	K	G	G	T	G	G	G	T	G	T	T	T	K	G	G	G	T	T
S1B_641943575	T/C	1B	641943575	+	NA	NA	NA	NA	NA	NA	T	T	T	T	C	T	T	T	T	T	T	T	T	T	C	T	T	T	T	Y	C	Y	C	C	T	C	C	C	T	C	T	T	T	Y	C	C	T	T	T
S1B_642491184	C/G	1B	642491184	+	NA	NA	NA	NA	NA	NA	C	C	G	C	C	C	S	C	C	G	G	C	G	G	C	C	C	C	C	C	C	C	C	C	C	C	C	C	G	C	C	C	C	C	C	C	G	C	C
S1B_642547687	C/T	1B	642547687	+	NA	NA	NA	NA	NA	NA	C	C	T	C	C	C	Y	C	C	T	T	C	T	T	C	C	C	C	C	C	C	C	C	C	C	C	C	C	T	C	C	C	C	C	C	C	T	C	C
S1B_642650411	A/G	1B	642650411	+	NA	NA	NA	NA	NA	NA	A	A	G	A	A	A	R	A	A	G	G	A	G	G	A	A	A	A	A	A	A	A	A	A	A	A	A	A	G	A	A	A	A	A	A	A	G	A	A
S1B_642678709	A/G	1B	642678709	+	NA	NA	NA	NA	NA	NA	G	G	A	G	A	G	R	G	G	A	A	G	A	A	A	G	G	G	G	R	A	R	A	A	G	A	A	A	A	A	G	G	G	R	A	A	A	G	G
S1B_642986047	A/C	1B	642986047	+	NA	NA	NA	NA	NA	NA	A	A	A	A	C	A	A	A	A	A	A	A	A	A	C	A	A	A	A	M	C	M	C	C	A	A	C	C	A	C	A	A	A	M	C	C	A	A	A
S1B_643042812	T/C	1B	643042812	+	NA	NA	NA	NA	NA	NA	T	T	T	T	C	T	T	T	T	T	T	T	T	T	C	T	T	T	T	Y	C	Y	C	C	T	T	C	C	T	C	T	T	T	Y	C	C	T	T	T
S1B_643177397	A/C	1B	643177397	+	NA	NA	NA	NA	NA	NA	A	A	C	A	C	A	A	A	A	C	A	A	A	A	C	A	A	A	A	M	C	M	C	C	A	A	C	C	C	C	A	A	A	C	C	C	A	A	A
S1B_643950901	C/A	1B	643950901	+	NA	NA	NA	NA	NA	NA	C	C	A	C	C	C	C	C	C	A	C	C	C	C	C	C	C	C	C	C	C	C	C	C	C	C	C	C	A	C	C	C	C	C	C	C	C	C	C
S1B_643950958	G/A	1B	643950958	+	NA	NA	NA	NA	NA	NA	G	A	A	G	A	G	G	G	G	A	G	G	G	G	A	G	G	G	G	R	A	R	A	A	G	G	A	A	A	A	G	G	G	A	A	A	G	G	G
S1B_644336649	C/T	1B	644336649	+	NA	NA	NA	NA	NA	NA	C	T	T	C	T	C	C	C	C	T	C	C	C	C	T	C	C	C	C	Y	T	Y	T	T	C	C	T	T	T	T	C	C	C	T	T	T	C	C	C
S1B_644448426	A/T	1B	644448426	+	NA	NA	NA	NA	NA	NA	A	T	T	A	T	A	A	A	A	T	A	A	A	A	T	A	A	A	A	W	T	W	T	T	A	A	T	T	T	T	A	A	A	T	T	T	A	A	A
S1B_644598814	T/C	1B	644598814	+	NA	NA	NA	NA	NA	NA	T	C	T	T	C	T	T	T	T	T	T	T	T	T	C	T	T	T	T	Y	C	Y	C	C	T	T	C	C	T	C	T	T	T	C	C	C	T	T	T
S1B_644799156	G/C	1B	644799156	+	NA	NA	NA	NA	NA	NA	G	C	G	G	C	G	G	G	G	G	G	G	G	G	C	G	G	G	G	S	C	S	C	C	G	G	C	C	G	C	G	G	G	C	C	C	G	G	G
S1B_645051143	G/C	1B	645051143	+	NA	NA	NA	NA	NA	NA	G	C	G	G	C	G	G	G	G	G	G	G	G	G	C	G	G	G	G	S	C	S	C	C	G	G	C	C	G	C	G	G	G	S	C	C	G	G	G
S1B_645278463	A/G	1B	645278463	+	NA	NA	NA	NA	NA	NA	A	G	G	A	G	A	R	A	A	G	A	A	A	A	G	A	A	A	A	R	G	R	G	G	A	A	G	G	G	G	A	A	A	R	G	G	A	A	A
S1B_645514214	C/T	1B	645514214	+	NA	NA	NA	NA	NA	NA	C	C	T	C	T	C	Y	C	C	T	C	C	C	C	T	C	C	C	Y	C	T	C	T	T	C	C	T	T	T	Y	C	C	C	Y	C	T	C	C	C
S1B_646167476	A/G	1B	646167476	+	NA	NA	NA	NA	NA	NA	G	A	A	G	A	G	A	G	G	A	A	G	A	A	A	G	G	G	R	R	A	R	A	A	A	A	A	A	A	A	G	G	G	R	A	A	A	G	G
S1B_646178542	G/A	1B	646178542	+	NA	NA	NA	NA	NA	NA	A	G	G	A	G	A	G	A	A	G	G	A	G	G	G	A	A	A	R	R	G	R	G	G	G	G	G	G	G	G	A	A	A	R	G	G	G	A	A
S1B_646466123	C/T	1B	646466123	+	NA	NA	NA	NA	NA	NA	C	C	T	C	C	C	C	C	C	T	C	C	C	C	C	C	C	C	C	C	C	C	C	C	T	T	C	C	T	C	C	C	C	C	C	C	C	C	C
S1B_646895451	C/T	1B	646895451	+	NA	NA	NA	NA	NA	NA	C	C	C	C	T	Y	C	C	C	C	C	C	C	C	T	C	C	C	Y	C	T	C	T	T	T	T	T	T	C	Y	C	C	C	Y	C	T	C	C	C
S1B_647195634	A/C	1B	647195634	+	NA	NA	NA	NA	NA	NA	A	A	A	A	C	M	C	A	A	A	C	A	C	C	C	A	A	A	M	M	C	A	C	C	C	C	C	C	A	M	A	A	A	M	C	C	A	A	A
S1B_653086336	G/C	1B	653086336	+	NA	NA	NA	NA	NA	NA	C	G	G	C	G	S	G	C	C	G	C	C	C	C	G	C	G	C	S	C	G	C	G	G	G	G	G	G	G	G	C	C	C	S	C	G	C	C	C
S1B_653223639	C/T	1B	653223639	+	NA	NA	NA	NA	NA	NA	T	C	C	T	C	Y	C	T	T	C	T	T	T	T	C	T	C	T	Y	T	C	T	C	C	C	C	C	C	C	C	T	T	T	C	T	C	T	T	T
S1B_653681771	C/T	1B	653681771	+	NA	NA	NA	NA	NA	NA	T	C	C	T	C	Y	C	T	T	C	T	T	T	T	C	T	C	T	Y	T	C	T	C	C	C	C	C	C	C	C	T	T	T	C	T	C	T	T	T
S1B_654052241	G/A	1B	654052241	+	NA	NA	NA	NA	NA	NA	G	G	G	G	G	G	G	A	G	G	A	G	A	A	G	G	G	G	G	R	G	G	G	G	G	G	G	G	G	G	G	G	G	G	A	G	G	G	G
S1B_654116824	C/T	1B	654116824	+	NA	NA	NA	NA	NA	NA	C	C	C	C	C	C	C	T	C	C	T	C	T	T	C	C	C	C	C	Y	C	C	C	C	C	C	C	C	C	C	C	C	C	C	T	C	C	C	C
S1B_654535636	G/C	1B	654535636	+	NA	NA	NA	NA	NA	NA	C	G	G	C	G	G	G	C	C	G	C	C	C	C	G	C	G	C	S	C	G	C	G	G	G	G	G	G	G	G	C	C	C	G	C	G	C	G	C
S1B_654609783	C/T	1B	654609783	+	NA	NA	NA	NA	NA	NA	T	T	C	T	C	C	C	C	T	C	C	T	C	C	Y	T	C	T	Y	Y	C	T	C	C	C	C	C	C	C	C	T	T	T	C	C	C	T	C	T
S1B_654915479	C/T	1B	654915479	+	NA	NA	NA	NA	NA	NA	C	C	C	C	T	T	T	C	C	C	C	C	C	C	C	C	T	C	Y	C	T	C	T	T	T	C	T	T	C	T	C	C	C	T	C	T	C	T	C
S1B_655067795	T/G	1B	655067795	+	NA	NA	NA	NA	NA	NA	T	T	T	T	T	T	T	G	G	T	G	T	T	G	T	T	T	T	T	K	T	T	T	T	T	T	T	T	T	T	T	T	T	T	G	T	T	T	T
S1B_655342042	G/A	1B	655342042	+	NA	NA	NA	NA	NA	NA	G	G	G	G	G	G	G	A	A	G	A	G	G	A	G	G	G	G	G	R	G	G	G	G	G	G	G	G	G	G	G	G	G	G	A	G	G	G	G
S1B_655467626	G/A	1B	655467626	+	NA	NA	NA	NA	NA	NA	G	G	G	G	G	G	G	A	A	G	A	G	G	A	G	G	G	G	G	R	G	G	G	G	G	G	G	G	G	G	G	G	G	G	A	G	G	G	G
S1B_655839852	T/G	1B	655839852	+	NA	NA	NA	NA	NA	NA	T	T	T	T	T	T	T	G	G	T	G	T	G	G	T	T	T	T	T	K	T	T	T	T	T	T	T	T	T	T	T	T	T	T	G	T	T	T	T
S1B_655908290	C/T	1B	655908290	+	NA	NA	NA	NA	NA	NA	C	C	C	C	C	C	C	T	T	C	T	C	T	T	C	C	C	C	C	Y	C	C	C	C	C	C	C	C	C	C	C	C	C	C	T	C	C	C	C
S1B_656070317	C/T	1B	656070317	+	NA	NA	NA	NA	NA	NA	C	C	C	C	C	C	C	T	T	C	T	C	T	T	C	C	C	C	C	Y	C	C	C	C	C	C	C	C	C	C	C	C	C	C	T	C	C	C	C
S1B_656083100	A/G	1B	656083100	+	NA	NA	NA	NA	NA	NA	A	A	A	A	A	A	A	G	G	A	G	A	G	G	A	A	A	A	A	R	A	A	A	A	A	A	A	A	A	A	A	A	A	A	G	A	A	A	A
S1B_656394798	C/A	1B	656394798	+	NA	NA	NA	NA	NA	NA	C	C	C	C	C	C	C	A	A	C	A	C	A	A	C	C	C	C	C	M	C	C	C	C	C	C	C	C	C	C	C	C	C	C	A	C	C	C	C
S1B_656423128	A/T	1B	656423128	+	NA	NA	NA	NA	NA	NA	A	A	A	A	A	A	A	T	T	A	T	A	T	T	A	A	A	A	A	W	A	A	A	A	A	A	A	A	A	A	A	A	A	A	T	A	A	A	A
S1B_656450103	G/A	1B	656450103	+	NA	NA	NA	NA	NA	NA	G	G	G	G	G	G	G	A	A	G	A	G	A	A	G	G	G	G	G	R	G	G	G	G	G	G	G	G	G	G	G	G	G	G	A	G	G	G	G
S1B_656507627	C/A	1B	656507627	+	NA	NA	NA	NA	NA	NA	C	C	C	C	C	C	C	A	A	C	A	C	A	A	C	C	C	C	C	M	C	C	C	C	C	C	C	C	C	C	C	C	C	C	A	C	C	C	C
S1B_656666455	C/A	1B	656666455	+	NA	NA	NA	NA	NA	NA	C	C	C	C	C	C	C	A	A	C	A	C	A	A	C	C	C	C	C	M	C	C	C	C	C	C	C	C	C	C	C	C	C	C	A	C	C	C	C
S1B_657275462	T/A	1B	657275462	+	NA	NA	NA	NA	NA	NA	T	T	T	T	T	T	T	A	A	T	A	T	T	A	T	T	T	T	T	W	T	T	T	T	T	T	T	T	T	T	T	T	T	T	A	T	T	T	T
S1B_657283601	C/A	1B	657283601	+	NA	NA	NA	NA	NA	NA	C	C	C	C	C	C	C	A	A	C	A	C	C	A	C	C	C	C	C	M	C	C	C	C	C	C	C	C	C	C	C	C	C	C	A	C	C	C	C
S1B_658921256	T/A	1B	658921256	+	NA	NA	NA	NA	NA	NA	T	T	T	T	T	T	A	A	A	T	A	T	W	A	T	T	T	T	T	W	T	T	T	T	T	T	T	T	T	T	T	T	T	T	A	T	T	T	T
S1B_659660316	A/G	1B	659660316	+	NA	NA	NA	NA	NA	NA	A	G	A	G	A	A	A	A	A	G	A	A	A	G	A	A	G	A	A	A	A	A	A	A	G	G	G	G	G	A	A	A	A	A	G	G	G	A	A
S1B_659759447	C/G	1B	659759447	+	NA	NA	NA	NA	NA	NA	C	C	G	C	C	C	G	G	G	G	G	C	G	G	C	C	C	C	C	S	C	C	C	C	G	G	C	C	G	C	C	C	C	C	G	C	C	C	C
S1B_659785472	G/A	1B	659785472	+	NA	NA	NA	NA	NA	NA	G	G	A	G	G	G	A	A	A	A	A	G	A	A	G	G	G	G	G	R	G	G	G	G	A	A	G	G	A	G	G	G	G	G	A	G	G	G	G
S1B_659785536	C/G	1B	659785536	+	NA	NA	NA	NA	NA	NA	C	C	G	C	C	C	G	G	G	G	G	C	G	G	C	C	C	C	C	S	C	C	C	C	G	G	C	C	G	C	C	C	C	C	G	C	C	C	C
S1B_659985831	T/C	1B	659985831	+	NA	NA	NA	NA	NA	NA	T	T	C	T	T	T	C	C	C	C	C	T	C	C	T	T	T	T	T	Y	T	T	T	T	C	C	T	T	C	T	T	T	T	T	C	T	T	T	T
S1B_660087597	A/T	1B	660087597	+	NA	NA	NA	NA	NA	NA	A	A	T	A	A	A	T	T	T	T	T	A	T	T	A	A	A	A	A	W	A	A	A	A	T	T	A	A	T	A	A	A	A	A	T	A	A	A	A
S1B_660091709	G/A	1B	660091709	+	NA	NA	NA	NA	NA	NA	G	G	A	G	G	G	G	G	G	A	G	G	R	G	G	G	G	G	G	G	G	G	G	G	A	A	G	G	A	G	G	G	G	G	G	G	G	G	G
S1B_660101401	A/G	1B	660101401	+	NA	NA	NA	NA	NA	NA	A	A	G	A	A	A	A	A	A	G	A	A	R	A	A	A	A	A	A	A	A	A	A	A	G	G	A	A	G	A	A	A	A	A	A	A	A	A	A
S1B_660463502	G/A	1B	660463502	+	NA	NA	NA	NA	NA	NA	G	G	A	G	G	G	A	A	A	A	A	G	A	A	G	G	G	G	G	G	G	G	G	G	A	A	G	G	A	G	G	G	G	G	A	G	G	G	G
S1B_660464530	T/A	1B	660464530	+	NA	NA	NA	NA	NA	NA	T	T	A	T	T	T	A	A	A	A	A	T	A	A	T	T	T	T	T	T	T	T	T	T	W	A	T	T	A	T	T	T	T	T	A	T	T	T	T
S1B_661192077	C/G	1B	661192077	+	NA	NA	NA	NA	NA	NA	C	C	C	C	C	C	G	G	G	C	G	C	C	G	C	C	C	C	C	C	C	C	C	C	C	C	C	C	C	C	C	C	C	C	G	C	C	C	C
S1B_661197648	G/A	1B	661197648	+	NA	NA	NA	NA	NA	NA	G	G	G	G	G	G	A	A	A	G	A	G	R	A	G	G	G	G	G	G	G	G	G	G	G	G	G	G	G	G	G	G	G	G	A	G	G	G	G
S1B_661418579	C/T	1B	661418579	+	NA	NA	NA	NA	NA	NA	C	C	C	C	C	C	T	T	T	C	T	C	Y	T	C	C	C	C	C	C	C	C	C	C	C	C	C	C	C	C	C	C	C	C	T	C	C	C	C
S1B_662724244	A/C	1B	662724244	+	NA	NA	NA	NA	NA	NA	A	A	A	A	A	A	C	C	C	A	C	A	C	C	A	A	A	A	A	A	A	A	A	A	C	A	A	A	A	A	A	A	A	A	C	A	A	A	A
S1B_664776421	A/G	1B	664776421	+	NA	NA	NA	NA	NA	NA	A	A	R	A	A	A	G	G	G	A	G	A	G	G	A	A	A	A	A	A	A	A	A	A	G	A	A	A	A	A	A	A	A	A	G	A	A	A	A
S1B_665113216	C/G	1B	665113216	+	NA	NA	NA	NA	NA	NA	C	C	G	C	C	C	G	G	G	C	G	C	G	G	C	C	C	C	C	C	C	C	C	C	G	C	C	C	C	C	C	C	C	C	G	C	C	C	C
S1B_665462821	G/A	1B	665462821	+	NA	NA	NA	NA	NA	NA	G	G	A	G	G	G	G	G	G	A	G	R	G	G	G	G	G	G	G	G	G	G	G	G	G	G	G	G	A	G	G	G	G	G	G	G	G	G	G
S1B_665793223	G/A	1B	665793223	+	NA	NA	NA	NA	NA	NA	G	G	G	G	G	G	A	G	G	G	G	G	A	G	G	G	G	G	G	G	G	G	G	G	A	G	G	G	G	G	G	G	G	G	G	G	G	G	G
S1B_666029843	A/G	1B	666029843	+	NA	NA	NA	NA	NA	NA	A	A	A	A	A	A	G	A	A	A	A	A	G	A	A	A	A	A	A	A	A	A	A	A	G	A	A	A	A	A	A	A	A	A	A	A	A	A	A
S1B_666845808	G/A	1B	666845808	+	NA	NA	NA	NA	NA	NA	G	G	A	G	G	G	A	G	G	A	G	A	A	G	G	G	G	G	G	G	G	G	G	G	A	G	G	G	A	G	G	G	G	G	G	G	G	G	G
S1B_666942337	A/G	1B	666942337	+	NA	NA	NA	NA	NA	NA	A	A	G	A	A	A	G	A	A	G	A	G	G	A	A	A	A	A	A	A	A	A	A	A	G	A	A	A	G	A	A	A	A	A	A	A	A	A	A
S1B_669061352	T/C	1B	669061352	+	NA	NA	NA	NA	NA	NA	Y	T	C	T	C	T	C	T	T	T	Y	C	C	T	T	T	T	C	T	T	T	T	C	C	T	T	T	T	T	T	C	Y	C	C	T	C	T	T	T
S1B_671273416	C/T	1B	671273416	+	NA	NA	NA	NA	NA	NA	C	C	T	C	T	C	C	C	T	C	C	C	C	C	C	C	C	T	C	C	C	C	T	T	C	C	C	C	C	C	T	T	T	T	C	T	C	Y	C
S1B_672796005	C/T	1B	672796005	+	NA	NA	NA	NA	NA	NA	T	C	T	C	T	C	C	C	T	C	T	C	C	C	C	C	C	T	C	C	C	C	T	T	C	C	C	C	C	C	T	T	T	T	C	T	C	Y	C
S1B_673174262	G/A	1B	673174262	+	NA	NA	NA	NA	NA	NA	A	G	A	G	A	G	G	G	A	G	A	G	G	G	G	G	G	A	G	G	G	G	A	A	G	G	G	G	G	G	A	A	A	A	G	A	G	R	G
S1B_673543498	T/G	1B	673543498	+	NA	NA	NA	NA	NA	NA	G	T	G	T	G	T	T	T	G	T	G	T	T	T	T	T	T	G	T	T	T	T	G	G	T	T	T	T	T	T	G	G	G	G	T	G	T	K	T
S1B_673569173	G/A	1B	673569173	+	NA	NA	NA	NA	NA	NA	A	G	A	G	A	G	G	G	A	G	A	G	G	G	G	G	G	A	G	G	G	G	A	A	G	G	G	G	G	G	A	A	A	A	G	A	G	R	G
S1B_673699294	G/A	1B	673699294	+	NA	NA	NA	NA	NA	NA	A	G	A	G	A	G	G	G	A	G	A	G	G	G	G	G	G	A	G	G	G	G	A	A	G	G	G	G	G	G	A	A	A	A	G	A	G	R	G
S1B_673924224	T/C	1B	673924224	+	NA	NA	NA	NA	NA	NA	T	T	T	T	T	T	T	T	T	T	T	C	T	T	T	T	T	T	T	T	T	T	T	T	T	T	T	T	T	T	T	T	T	T	T	T	T	T	T
S1B_673948840	G/A	1B	673948840	+	NA	NA	NA	NA	NA	NA	G	G	G	G	G	G	G	G	G	G	G	R	G	G	G	G	G	G	G	G	G	G	G	G	G	G	G	G	G	G	G	G	G	G	G	G	G	G	G
S1B_673961339	T/C	1B	673961339	+	NA	NA	NA	NA	NA	NA	C	T	C	T	C	T	T	T	T	T	C	T	T	T	T	T	T	C	T	T	T	T	C	C	T	T	T	T	T	T	C	C	C	C	T	C	T	Y	T
S1B_673975509	C/G	1B	673975509	+	NA	NA	NA	NA	NA	NA	C	C	C	C	G	C	C	C	G	C	G	S	C	C	C	C	C	C	C	C	C	C	C	C	C	C	C	C	C	C	C	C	C	C	C	C	C	C	C
S1B_676260482	G/T	1B	676260482	+	NA	NA	NA	NA	NA	NA	T	G	T	G	T	G	G	G	G	G	T	G	G	G	G	G	G	T	G	G	G	G	T	T	G	G	G	G	G	G	T	T	T	G	G	T	G	T	G
S1B_676444939	T/C	1B	676444939	+	NA	NA	NA	NA	NA	NA	C	T	C	T	C	T	T	T	T	T	C	T	T	T	T	T	T	C	T	T	T	T	C	C	T	T	T	T	T	T	C	C	C	T	T	C	T	C	T
S1B_676474368	G/T	1B	676474368	+	NA	NA	NA	NA	NA	NA	T	G	T	G	T	G	T	G	G	G	T	G	G	G	G	G	G	T	G	G	G	G	T	T	G	G	G	G	G	G	T	T	T	G	G	T	G	T	G
S1B_676782576	C/G	1B	676782576	+	NA	NA	NA	NA	NA	NA	G	C	G	C	G	C	G	C	G	C	G	C	S	C	C	C	C	G	C	C	C	C	G	G	C	C	C	C	C	C	G	G	G	C	C	G	C	G	C
S1B_676812644	C/G	1B	676812644	+	NA	NA	NA	NA	NA	NA	G	C	G	C	G	C	G	C	C	C	G	C	S	C	C	C	C	G	C	C	C	C	G	G	C	C	C	C	C	C	G	G	G	C	C	G	C	G	C
S1B_677097053	G/A	1B	677097053	+	NA	NA	NA	NA	NA	NA	A	G	A	G	A	G	G	G	G	G	A	G	G	G	G	G	G	A	G	G	G	G	A	A	G	G	G	G	G	G	A	A	A	G	G	A	G	A	G
S1B_677297618	T/C	1B	677297618	+	NA	NA	NA	NA	NA	NA	C	T	C	T	C	T	T	T	T	T	C	T	Y	T	T	T	T	C	T	T	T	T	C	C	T	T	T	T	T	T	C	C	C	T	T	C	T	C	T
S1B_678400174	A/G	1B	678400174	+	NA	NA	NA	NA	NA	NA	A	A	A	A	A	G	G	A	A	G	A	A	G	A	G	A	A	G	G	A	G	G	A	A	G	G	G	G	A	G	A	A	A	A	A	A	G	R	R
S1B_678405141	G/A	1B	678405141	+	NA	NA	NA	NA	NA	NA	G	G	G	G	G	A	G	G	G	A	G	G	R	G	A	G	G	A	A	G	A	A	G	G	A	A	A	A	G	A	G	G	G	G	G	G	A	R	R
S1B_678465602	A/G	1B	678465602	+	NA	NA	NA	NA	NA	NA	A	A	A	A	A	G	A	A	A	G	A	A	R	A	G	A	A	G	G	A	G	G	A	A	G	G	G	G	A	G	A	A	A	A	A	A	G	R	R
S1B_678813277	A/G	1B	678813277	+	NA	NA	NA	NA	NA	NA	A	A	A	A	A	G	A	A	A	G	A	A	R	A	G	A	A	G	G	A	G	G	A	A	G	G	G	G	A	G	A	A	A	A	A	A	G	R	R
S1B_678869963	G/C	1B	678869963	+	NA	NA	NA	NA	NA	NA	G	G	G	G	G	C	G	G	G	C	G	G	S	G	C	G	G	C	C	G	C	C	G	G	C	C	C	C	G	C	G	G	G	G	G	G	C	S	S
S1B_678910478	T/C	1B	678910478	+	NA	NA	NA	NA	NA	NA	T	T	T	T	T	C	T	T	T	C	T	T	Y	T	C	T	T	C	C	T	C	C	T	T	C	C	C	C	T	C	T	T	T	T	T	T	C	Y	Y
S1B_679176976	C/A	1B	679176976	+	NA	NA	NA	NA	NA	NA	C	C	C	C	C	A	A	C	C	A	C	C	A	C	A	C	C	A	A	C	A	A	C	C	A	A	A	A	C	A	C	C	C	C	C	C	A	M	M
S1B_680160172	G/A	1B	680160172	+	NA	NA	NA	NA	NA	NA	G	G	G	G	G	G	G	G	A	G	G	G	G	G	G	G	G	G	G	G	G	G	G	G	G	G	G	G	G	G	G	G	G	G	G	G	G	G	G
S1B_680220844	G/A	1B	680220844	+	NA	NA	NA	NA	NA	NA	G	G	G	G	G	A	G	G	G	A	G	G	R	G	A	G	G	A	A	G	A	A	G	G	A	A	A	A	G	A	G	G	G	G	G	G	A	G	R
S1B_680969283	C/A	1B	680969283	+	NA	NA	NA	NA	NA	NA	C	A	C	A	C	C	C	A	C	C	C	A	C	A	C	A	A	C	C	A	C	C	C	C	C	C	C	C	A	C	C	C	C	A	A	C	C	C	M
S1B_680969378	C/A	1B	680969378	+	NA	NA	NA	NA	NA	NA	C	C	C	C	C	A	A	C	A	A	C	C	A	C	A	C	C	A	A	C	A	A	C	C	A	A	A	A	C	A	C	C	C	C	C	C	A	C	M
S1B_680969397	A/G	1B	680969397	+	NA	NA	NA	NA	NA	NA	A	G	A	G	A	A	A	G	A	A	A	G	A	G	A	G	G	A	A	G	A	A	A	A	A	A	A	A	G	A	A	A	A	G	G	A	A	A	R
S1B_680974918	A/G	1B	680974918	+	NA	NA	NA	NA	NA	NA	A	G	A	G	A	A	A	G	R	A	A	G	A	G	A	G	G	A	A	G	A	A	A	A	A	A	A	A	G	A	A	A	A	G	G	A	A	A	R
S1B_681077251	A/G	1B	681077251	+	NA	NA	NA	NA	NA	NA	A	A	A	A	A	G	G	A	G	G	A	A	G	A	G	A	A	G	G	A	G	G	A	A	G	G	G	G	A	G	A	A	A	A	A	A	G	A	R
S1B_681327508	A/C	1B	681327508	+	NA	NA	NA	NA	NA	NA	A	A	A	A	A	C	C	A	C	C	A	A	C	A	C	A	A	C	C	A	C	C	A	A	C	C	C	C	A	C	A	A	A	A	A	A	C	A	M
S1B_681550467	T/G	1B	681550467	+	NA	NA	NA	NA	NA	NA	T	T	T	T	T	G	G	T	G	G	T	T	G	T	G	T	T	G	G	T	G	G	T	T	G	G	G	G	T	G	T	T	T	T	T	T	G	T	K
S1B_681817273	G/T	1B	681817273	+	NA	NA	NA	NA	NA	NA	G	G	G	G	G	T	T	G	T	T	G	G	T	G	T	G	G	T	T	G	T	T	G	G	T	T	T	T	G	T	G	G	G	G	G	G	T	G	K
S1B_681834051	C/A	1B	681834051	+	NA	NA	NA	NA	NA	NA	C	C	C	C	C	A	A	C	A	A	C	C	A	C	A	C	C	A	A	C	A	A	C	C	A	A	A	A	C	A	C	C	C	C	C	C	A	C	M
S1B_683266424	A/G	1B	683266424	+	NA	NA	NA	NA	NA	NA	G	A	G	A	G	G	A	A	A	A	G	A	A	A	A	A	A	A	A	A	A	A	A	R	A	A	A	A	A	A	G	G	G	A	A	G	A	G	A
S1B_683306760	G/A	1B	683306760	+	NA	NA	NA	NA	NA	NA	A	G	A	G	A	A	G	G	G	G	A	G	G	G	G	G	G	G	G	G	G	G	G	R	G	G	G	G	G	G	A	A	A	G	G	A	G	A	G
S1B_686753081	T/C	1B	686753081	+	NA	NA	NA	NA	NA	NA	C	T	C	T	C	C	T	T	T	C	C	T	T	C	C	T	T	C	C	T	T	C	C	C	C	C	C	C	T	C	C	C	C	T	T	C	C	C	Y
S1B_686867708	G/C	1B	686867708	+	NA	NA	NA	NA	NA	NA	C	G	C	G	C	C	G	G	G	C	C	G	G	C	C	G	G	C	C	G	G	C	C	C	C	C	C	C	G	C	C	C	C	G	G	C	C	C	S
S1B_686876645	A/G	1B	686876645	+	NA	NA	NA	NA	NA	NA	G	A	G	A	G	G	A	A	A	G	G	A	R	G	G	A	A	G	G	A	A	G	G	G	G	G	G	G	A	G	G	G	G	A	A	G	G	G	R
S1B_686994893	T/C	1B	686994893	+	NA	NA	NA	NA	NA	NA	C	T	C	T	C	C	Y	T	T	C	C	T	Y	C	C	T	T	C	C	T	T	C	C	C	C	C	C	C	T	C	C	C	C	T	T	C	C	C	Y
S1B_687090072	A/C	1B	687090072	+	NA	NA	NA	NA	NA	NA	C	A	C	A	C	C	A	A	A	C	C	A	A	C	C	A	A	C	C	A	A	C	C	C	C	C	C	C	A	C	C	C	C	A	A	C	C	C	M
S1B_687536107	C/A	1B	687536107	+	NA	NA	NA	NA	NA	NA	A	C	A	A	A	A	C	A	C	A	A	C	C	A	A	C	C	A	A	A	C	A	A	A	A	A	A	A	A	A	A	A	A	A	A	A	A	A	M
S1B_687785608	A/G	1B	687785608	+	NA	NA	NA	NA	NA	NA	A	G	A	A	A	A	G	A	G	A	A	G	G	A	A	G	G	A	A	A	G	A	A	A	A	A	A	A	A	A	A	A	A	A	A	A	A	A	R
S1B_687796407	G/A	1B	687796407	+	NA	NA	NA	NA	NA	NA	G	A	G	G	G	G	R	G	A	G	G	A	A	G	G	A	A	G	G	G	A	G	G	G	G	G	G	G	G	G	G	G	G	G	G	G	G	G	R
S1B_687835789	C/T	1B	687835789	+	NA	NA	NA	NA	NA	NA	T	C	T	T	T	T	Y	T	C	T	T	C	Y	T	T	C	C	T	T	T	C	T	T	T	T	T	T	T	T	T	T	T	T	T	T	T	T	T	T
S1B_688096088	C/T	1B	688096088	+	NA	NA	NA	NA	NA	NA	T	C	T	T	T	T	Y	T	C	T	T	C	Y	T	T	C	C	T	T	T	C	T	T	T	T	T	T	T	T	T	T	T	T	T	T	T	T	T	T
S1B_688327586	G/A	1B	688327586	+	NA	NA	NA	NA	NA	NA	G	A	G	G	G	G	R	G	A	G	G	A	R	G	G	A	A	G	G	G	A	G	G	G	G	G	G	G	G	G	G	G	G	G	G	G	G	G	G
S1D_78777	G/A	1D	78777	+	NA	NA	NA	NA	NA	NA	G	G	G	G	A	G	G	G	G	G	G	G	R	G	G	G	G	G	G	G	G	G	G	G	G	G	G	G	G	G	G	G	G	G	G	G	G	G	G
S1D_2430803	G/A	1D	2430803	+	NA	NA	NA	NA	NA	NA	G	G	A	A	G	G	G	G	G	G	G	G	G	G	G	G	G	G	G	G	G	G	G	G	A	G	G	G	G	G	G	G	G	G	G	G	G	G	G
S1D_2444446	G/T	1D	2444446	+	NA	NA	NA	NA	NA	NA	G	G	T	T	G	G	G	G	G	G	G	G	G	G	G	G	G	G	G	G	G	G	G	G	T	G	G	G	G	G	G	G	G	G	G	G	G	G	G
S1D_2510391	T/C	1D	2510391	+	NA	NA	NA	NA	NA	NA	T	T	C	C	C	T	T	T	T	T	T	T	T	T	T	T	T	T	T	T	T	T	T	T	C	T	T	T	T	T	T	T	T	T	T	T	T	T	T
S1D_2517512	T/C	1D	2517512	+	NA	NA	NA	NA	NA	NA	T	T	C	C	T	T	T	T	T	T	T	T	T	T	T	T	T	T	T	T	T	T	T	T	C	T	T	T	T	T	T	T	T	T	T	T	T	T	T
S1D_2531230	G/C	1D	2531230	+	NA	NA	NA	NA	NA	NA	G	G	C	C	C	G	G	G	G	G	G	G	G	G	G	G	G	G	G	G	G	G	G	G	C	G	G	G	G	G	G	G	G	G	G	G	G	G	G
S1D_2691857	T/C	1D	2691857	+	NA	NA	NA	NA	NA	NA	T	T	C	C	C	T	T	T	T	T	T	T	T	T	T	T	T	T	T	T	T	T	T	T	C	T	T	T	T	T	T	T	T	T	T	T	T	T	T
S1D_2885037	C/G	1D	2885037	+	NA	NA	NA	NA	NA	NA	C	C	G	G	G	C	C	C	C	C	C	C	C	C	C	C	C	C	C	C	C	C	C	C	G	C	C	C	C	C	C	C	C	C	C	C	C	C	C
S1D_2948257	G/T	1D	2948257	+	NA	NA	NA	NA	NA	NA	G	G	T	T	T	G	G	G	G	G	G	G	G	G	G	G	G	G	G	G	G	G	G	G	T	G	G	G	G	G	G	G	G	G	G	G	G	G	G
S1D_3302167	T/C	1D	3302167	+	NA	NA	NA	NA	NA	NA	T	T	C	C	C	T	T	C	C	T	T	T	Y	T	T	T	T	T	T	T	T	T	T	T	T	T	T	T	T	T	T	T	T	T	T	T	T	T	T
S1D_3324533	C/A	1D	3324533	+	NA	NA	NA	NA	NA	NA	C	C	A	A	C	C	C	C	C	C	C	C	M	C	C	C	C	C	C	C	C	C	C	C	C	C	C	C	C	C	C	C	C	C	C	C	C	C	C
S1D_3351098	G/A	1D	3351098	+	NA	NA	NA	NA	NA	NA	G	G	A	A	G	G	G	G	G	G	G	G	R	G	G	G	G	G	G	G	G	G	G	G	G	G	G	G	G	G	G	G	G	G	G	G	G	G	G
S1D_3460010	A/G	1D	3460010	+	NA	NA	NA	NA	NA	NA	A	A	G	G	A	A	A	G	G	A	A	A	R	A	A	A	A	A	A	A	A	A	A	A	A	A	A	A	A	A	A	A	A	A	A	A	A	A	A
S1D_3756690	T/C	1D	3756690	+	NA	NA	NA	NA	NA	NA	T	T	C	T	T	T	T	C	C	T	T	T	Y	T	T	T	T	T	T	T	T	T	T	T	T	T	T	T	T	T	T	T	T	T	T	T	T	T	T
S1D_5162343	T/G	1D	5162343	+	NA	NA	NA	NA	NA	NA	T	T	G	T	T	T	T	G	G	T	T	T	K	T	T	T	T	T	T	T	T	T	T	T	T	T	T	T	T	T	T	T	T	T	T	T	T	T	T
S1D_6541259	T/C	1D	6541259	+	NA	NA	NA	NA	NA	NA	T	T	T	T	T	T	T	T	T	T	T	T	T	T	T	T	T	T	T	T	T	T	T	T	T	T	T	T	T	T	T	T	T	T	T	T	T	T	T
S1D_6715588	C/G	1D	6715588	+	NA	NA	NA	NA	NA	NA	C	C	C	C	C	C	C	C	C	C	C	C	C	C	C	C	C	C	C	C	C	C	C	C	C	C	C	C	C	C	C	C	C	C	C	C	C	C	C
S1D_7654848	C/T	1D	7654848	+	NA	NA	NA	NA	NA	NA	C	C	C	C	C	C	C	T	T	C	T	C	T	C	C	C	C	C	C	T	C	T	C	C	C	C	C	T	C	C	C	C	C	C	Y	C	C	C	C
S1D_7837627	T/A	1D	7837627	+	NA	NA	NA	NA	NA	NA	T	T	T	A	T	T	T	A	A	T	A	T	A	T	T	T	T	T	T	A	T	A	T	T	T	T	T	A	T	T	T	T	T	T	W	T	T	T	T
S1D_8237892	T/G	1D	8237892	+	NA	NA	NA	NA	NA	NA	T	T	T	G	T	T	T	T	T	T	T	T	T	T	T	T	T	T	T	T	T	T	T	T	T	T	T	T	T	T	T	T	T	T	T	T	T	T	T
S1D_8259432	T/C	1D	8259432	+	NA	NA	NA	NA	NA	NA	T	T	T	C	T	T	T	T	T	T	T	T	T	T	T	T	T	T	T	T	T	T	T	T	T	T	T	T	T	T	T	T	T	T	T	T	T	T	T
S1D_8262656	A/T	1D	8262656	+	NA	NA	NA	NA	NA	NA	A	A	A	T	A	A	A	A	A	A	A	A	A	A	A	A	A	A	A	A	A	A	A	A	A	A	A	A	A	A	A	A	A	A	A	A	A	A	A
S1D_10627083	G/A	1D	10627083	+	NA	NA	NA	NA	NA	NA	G	G	G	G	G	G	G	A	A	G	A	G	G	G	G	G	G	G	G	G	G	A	G	G	G	G	G	G	G	G	G	G	G	G	G	G	G	G	G
S1D_11097633	T/C	1D	11097633	+	NA	NA	NA	NA	NA	NA	T	T	T	T	T	T	T	C	C	T	C	T	T	T	T	T	T	T	T	T	T	C	T	T	T	T	T	T	T	T	T	T	T	T	T	T	T	T	T
S1D_11523500	G/A	1D	11523500	+	NA	NA	NA	NA	NA	NA	G	G	G	G	G	G	G	R	A	G	A	G	G	G	G	G	G	G	G	G	G	A	G	G	G	G	G	G	G	G	G	G	G	G	G	G	G	G	G
S1D_11552706	T/C	1D	11552706	+	NA	NA	NA	NA	NA	NA	T	T	T	T	T	T	T	T	T	T	T	T	C	T	C	T	T	T	T	C	T	T	T	C	T	T	T	C	T	T	T	T	T	T	Y	T	T	T	T
S1D_11646338	A/C	1D	11646338	+	NA	NA	NA	NA	NA	NA	A	A	A	A	A	A	A	C	C	A	A	A	C	A	C	A	A	A	A	C	A	A	A	C	A	A	A	C	A	A	A	A	A	A	M	A	A	A	A
S1D_11849919	A/G	1D	11849919	+	NA	NA	NA	NA	NA	NA	A	A	A	A	A	A	A	G	G	A	A	A	G	A	G	A	A	A	A	G	A	A	A	G	A	A	A	G	A	A	A	A	A	A	R	A	A	A	A
S1D_11880031	A/G	1D	11880031	+	NA	NA	NA	NA	NA	NA	A	A	A	A	A	A	A	G	G	A	A	A	G	A	G	A	A	A	A	G	A	A	A	G	A	A	A	G	A	A	A	A	A	A	R	A	A	A	A
S1D_12012665	C/A	1D	12012665	+	NA	NA	NA	NA	NA	NA	C	C	C	C	C	C	C	C	C	C	A	C	C	C	C	C	C	C	C	C	C	A	C	C	C	C	C	C	C	C	C	C	C	C	C	C	C	C	C
S1D_12932002	G/C	1D	12932002	+	NA	NA	NA	NA	NA	NA	G	G	G	G	G	G	G	G	G	G	G	G	C	G	C	G	G	G	G	C	G	G	G	C	G	G	G	C	G	G	G	G	G	G	S	G	G	G	G
S1D_16138055	T/C	1D	16138055	+	NA	NA	NA	NA	NA	NA	T	T	T	T	T	T	T	C	C	T	C	T	C	T	C	T	T	T	T	C	T	C	T	C	T	T	T	T	T	T	T	T	T	T	Y	T	T	T	T
S1D_16213790	C/T	1D	16213790	+	NA	NA	NA	NA	NA	NA	C	C	C	C	C	C	C	T	T	C	T	C	T	C	T	C	C	C	C	T	C	T	C	T	C	C	C	C	C	C	C	C	C	C	Y	C	C	C	C
S1D_16236062	A/G	1D	16236062	+	NA	NA	NA	NA	NA	NA	A	A	A	A	A	A	A	G	G	A	G	A	G	A	G	A	A	A	A	G	A	G	A	G	A	A	A	A	A	A	A	A	A	A	R	A	A	A	A
S1D_16770409	G/C	1D	16770409	+	NA	NA	NA	NA	NA	NA	G	G	G	G	G	G	G	C	C	G	C	G	C	G	C	G	G	G	G	C	G	C	G	C	G	G	G	G	G	G	G	G	G	G	S	G	G	G	G
S1D_16816301	G/T	1D	16816301	+	NA	NA	NA	NA	NA	NA	G	G	G	G	G	G	G	T	T	G	T	G	T	G	T	G	G	G	G	T	G	G	G	T	G	G	G	G	G	G	G	G	G	G	K	G	G	G	G
S1D_16816400	A/G	1D	16816400	+	NA	NA	NA	NA	NA	NA	A	A	A	A	A	A	A	G	G	A	G	A	G	A	G	A	A	A	A	G	A	A	A	G	A	A	A	A	A	A	A	A	A	A	R	A	A	A	A
S1D_16969859	T/C	1D	16969859	+	NA	NA	NA	NA	NA	NA	T	T	T	T	T	T	T	C	C	T	C	T	C	T	C	T	T	T	T	C	T	C	T	C	T	T	T	T	T	T	T	T	T	T	Y	T	T	T	T
S1D_17048577	T/C	1D	17048577	+	NA	NA	NA	NA	NA	NA	T	T	T	T	T	T	T	C	C	T	C	T	Y	T	C	T	T	T	T	C	T	T	T	C	T	T	T	T	T	T	T	T	T	T	Y	T	T	T	T
S1D_17048630	G/C	1D	17048630	+	NA	NA	NA	NA	NA	NA	G	G	G	G	G	G	G	C	C	G	C	G	S	G	C	G	G	G	G	C	G	G	G	C	G	G	G	G	G	G	G	G	G	G	S	G	G	G	G
S1D_17652424	T/C	1D	17652424	+	NA	NA	NA	NA	NA	NA	T	T	T	T	T	T	T	C	C	T	C	T	C	T	C	T	T	T	T	C	T	T	T	C	T	T	T	T	T	T	T	T	T	T	Y	T	T	T	T
S1D_17855465	G/A	1D	17855465	+	NA	NA	NA	NA	NA	NA	G	G	G	G	G	G	G	G	G	G	G	G	R	G	G	G	G	G	G	G	G	G	G	G	G	G	G	G	G	G	G	G	G	G	G	G	G	G	G
S1D_17969622	A/G	1D	17969622	+	NA	NA	NA	NA	NA	NA	A	A	A	A	A	A	A	A	A	A	A	A	R	A	A	A	A	A	A	A	A	A	A	A	A	A	A	A	A	A	A	A	A	A	A	A	A	A	A
S1D_18445755	T/C	1D	18445755	+	NA	NA	NA	NA	NA	NA	T	T	T	T	T	T	T	T	T	T	T	T	T	T	T	T	T	T	T	T	T	C	T	T	T	T	T	T	T	T	T	T	T	T	T	T	T	T	T
S1D_18994718	A/G	1D	18994718	+	NA	NA	NA	NA	NA	NA	A	A	A	A	A	A	A	A	A	A	A	A	A	A	A	A	A	A	A	A	A	A	A	A	A	A	A	A	A	A	A	A	A	A	A	A	A	A	A
S1D_20206796	C/A	1D	20206796	+	NA	NA	NA	NA	NA	NA	C	C	C	C	C	C	C	C	C	C	A	C	A	C	A	C	C	C	C	C	C	A	C	C	C	C	C	C	C	C	C	C	C	C	C	C	C	C	C
S1D_20311682	T/C	1D	20311682	+	NA	NA	NA	NA	NA	NA	T	T	T	T	T	T	T	T	T	T	C	T	T	T	T	T	T	T	T	T	T	C	T	T	T	T	T	T	T	T	T	T	T	T	T	T	T	T	T
S1D_20823322	C/G	1D	20823322	+	NA	NA	NA	NA	NA	NA	C	C	C	C	C	C	C	C	C	C	G	C	C	C	C	C	C	C	C	C	C	G	C	C	C	C	C	C	C	C	C	C	C	C	C	C	C	C	C
S1D_20873189	C/T	1D	20873189	+	NA	NA	NA	NA	NA	NA	C	C	C	C	C	C	C	C	C	C	T	C	C	C	C	C	C	C	C	C	C	T	C	C	C	C	C	C	C	C	C	C	C	C	C	C	C	C	C
S1D_20898473	C/A	1D	20898473	+	NA	NA	NA	NA	NA	NA	C	C	C	C	C	C	C	C	C	C	A	C	C	C	C	C	C	C	C	C	C	C	C	C	C	C	C	C	C	C	C	C	C	C	C	C	C	C	C
S1D_21146643	T/C	1D	21146643	+	NA	NA	NA	NA	NA	NA	T	T	T	T	T	T	T	T	T	T	C	T	T	T	T	T	T	T	T	T	T	C	T	T	T	T	T	T	T	T	T	T	T	T	T	T	T	T	T
S1D_21544688	C/G	1D	21544688	+	NA	NA	NA	NA	NA	NA	C	C	C	C	C	C	C	C	C	C	G	C	C	C	C	C	C	C	C	C	C	C	C	C	C	C	C	C	C	C	C	C	C	C	C	C	C	C	C
S1D_21641594	G/A	1D	21641594	+	NA	NA	NA	NA	NA	NA	G	G	G	G	G	G	G	G	G	G	A	G	G	G	G	G	G	G	G	G	G	G	G	G	G	G	G	G	G	G	G	G	G	G	G	G	G	G	G
S1D_21708513	A/G	1D	21708513	+	NA	NA	NA	NA	NA	NA	A	A	A	A	A	A	A	A	A	A	G	A	A	A	A	A	A	A	A	A	A	A	A	A	A	A	A	A	A	A	A	A	A	A	A	A	A	A	A
S1D_28214015	T/A	1D	28214015	+	NA	NA	NA	NA	NA	NA	A	T	A	T	A	A	T	A	A	A	T	A	T	A	T	T	A	T	T	A	T	T	T	T	W	T	T	T	T	T	T	T	T	T	T	T	T	A	W
S1D_28555237	A/G	1D	28555237	+	NA	NA	NA	NA	NA	NA	G	A	G	A	G	G	A	G	G	G	A	G	A	G	A	A	G	A	A	G	A	A	A	A	R	A	A	A	A	A	A	A	A	A	A	A	A	G	R
S1D_30389265	A/G	1D	30389265	+	NA	NA	NA	NA	NA	NA	R	A	G	A	G	A	A	G	G	G	A	G	A	G	A	A	G	A	A	G	A	A	A	A	R	A	A	A	A	A	A	A	A	A	A	A	A	G	R
S1D_41868257	G/A	1D	41868257	+	NA	NA	NA	NA	NA	NA	G	G	G	G	G	G	G	G	G	G	G	G	G	G	G	G	G	G	G	G	G	G	G	G	G	G	G	G	G	G	G	G	G	G	G	G	G	G	G
S1D_41915207	A/C	1D	41915207	+	NA	NA	NA	NA	NA	NA	A	A	A	A	A	A	A	A	A	A	A	A	A	A	A	A	A	A	A	A	A	A	A	A	A	A	A	A	A	A	A	A	A	A	A	A	A	A	A
S1D_42037079	G/C	1D	42037079	+	NA	NA	NA	NA	NA	NA	G	G	G	G	G	G	G	G	G	G	G	G	G	G	G	G	G	G	G	G	G	G	G	G	G	G	G	G	G	G	G	G	G	G	G	G	G	G	G
S1D_42141847	C/A	1D	42141847	+	NA	NA	NA	NA	NA	NA	C	C	C	C	C	C	C	C	C	C	C	C	C	C	C	C	C	C	C	C	C	C	C	C	C	C	C	C	C	C	C	C	C	C	C	C	C	C	C
S1D_42277512	T/C	1D	42277512	+	NA	NA	NA	NA	NA	NA	T	T	T	T	T	T	T	T	T	T	T	T	T	T	T	T	T	T	T	T	T	T	T	T	T	T	T	T	T	T	T	T	T	T	T	T	T	T	T
S1D_42484009	T/C	1D	42484009	+	NA	NA	NA	NA	NA	NA	T	T	T	T	T	T	T	T	T	T	T	T	T	T	T	T	T	T	T	T	T	T	T	T	T	T	T	T	T	T	T	T	T	T	T	T	T	T	T
S1D_42486030	C/A	1D	42486030	+	NA	NA	NA	NA	NA	NA	C	C	C	C	C	C	C	C	C	C	C	C	C	C	C	C	C	C	C	C	C	C	C	C	C	C	C	C	C	C	C	C	C	C	C	C	C	C	C
S1D_42767586	T/C	1D	42767586	+	NA	NA	NA	NA	NA	NA	T	T	T	T	T	T	T	T	T	T	T	T	T	T	T	T	T	T	T	T	T	T	T	T	T	T	T	T	T	T	T	T	T	T	T	T	T	T	T
S1D_42977190	C/T	1D	42977190	+	NA	NA	NA	NA	NA	NA	C	C	C	C	C	C	C	C	C	C	C	C	C	C	C	C	C	C	C	C	C	C	C	C	C	C	C	C	C	C	C	C	C	C	C	C	C	C	C
S1D_43145298	C/T	1D	43145298	+	NA	NA	NA	NA	NA	NA	C	C	C	C	C	C	C	C	C	C	C	C	C	C	C	C	C	C	C	C	C	C	C	C	C	C	C	C	C	C	C	C	C	C	C	C	C	C	C
S1D_43181363	C/T	1D	43181363	+	NA	NA	NA	NA	NA	NA	C	C	C	C	C	C	C	C	C	C	C	C	C	C	C	C	C	C	C	C	C	C	C	C	C	C	C	C	C	C	C	C	C	C	C	C	C	C	C
S1D_43279407	C/T	1D	43279407	+	NA	NA	NA	NA	NA	NA	C	C	C	C	C	C	C	C	C	C	C	C	C	C	C	C	C	C	C	C	C	C	C	C	C	C	C	C	C	C	C	C	C	C	C	C	C	C	C
S1D_43279601	C/T	1D	43279601	+	NA	NA	NA	NA	NA	NA	C	C	C	C	C	C	C	C	C	C	C	C	C	C	C	C	C	C	C	C	C	C	C	C	C	C	C	C	C	C	C	C	C	C	C	C	C	C	C
S1D_43689250	G/A	1D	43689250	+	NA	NA	NA	NA	NA	NA	G	G	G	G	G	G	G	G	G	G	G	G	G	G	G	G	G	G	G	G	G	G	G	G	G	G	G	G	G	G	G	G	G	G	G	G	G	G	G
S1D_45484751	A/C	1D	45484751	+	NA	NA	NA	NA	NA	NA	A	A	A	A	A	A	A	A	A	A	A	A	A	A	A	A	A	A	A	A	A	A	A	A	A	A	A	A	A	A	A	A	A	A	A	A	A	A	A
S1D_46097921	T/G	1D	46097921	+	NA	NA	NA	NA	NA	NA	T	T	T	T	T	T	T	T	T	T	T	T	T	T	T	T	T	T	T	T	T	T	T	T	T	T	T	T	T	T	T	T	T	T	T	T	T	T	T
S1D_46172319	G/A	1D	46172319	+	NA	NA	NA	NA	NA	NA	G	G	G	G	G	G	G	G	G	G	G	G	G	G	G	G	G	G	G	G	G	G	G	G	G	G	G	G	G	G	G	G	G	G	G	G	G	G	G
S1D_46223659	T/C	1D	46223659	+	NA	NA	NA	NA	NA	NA	T	T	T	T	T	T	T	T	T	T	T	T	T	T	T	T	T	T	T	T	T	T	T	T	T	T	T	T	T	T	T	T	T	T	T	T	T	T	T
S1D_46324848	T/C	1D	46324848	+	NA	NA	NA	NA	NA	NA	T	T	T	T	T	T	T	T	T	T	T	T	T	T	T	T	T	T	T	T	T	T	T	T	T	T	T	T	T	T	T	T	T	T	T	T	T	T	T
S1D_46337185	A/T	1D	46337185	+	NA	NA	NA	NA	NA	NA	A	A	A	A	A	A	A	A	A	A	A	A	A	A	A	A	A	A	A	A	A	A	A	A	A	A	A	A	A	A	A	A	A	A	A	A	A	A	A
S1D_46392867	T/G	1D	46392867	+	NA	NA	NA	NA	NA	NA	T	T	T	T	T	T	T	T	T	T	T	T	T	T	T	T	T	T	T	T	T	T	T	T	T	T	T	T	T	T	T	T	T	T	T	T	T	T	T
S1D_46475610	G/A	1D	46475610	+	NA	NA	NA	NA	NA	NA	G	G	G	G	G	G	G	G	G	G	G	G	G	G	G	G	G	G	G	G	G	G	G	G	G	G	G	G	G	G	G	G	G	G	G	G	G	G	G
S1D_46487145	T/C	1D	46487145	+	NA	NA	NA	NA	NA	NA	T	T	T	T	T	T	T	T	T	T	T	T	T	T	T	T	T	T	T	T	T	T	T	T	T	T	T	T	T	T	T	T	T	T	T	T	T	T	T
S1D_47414024	G/A	1D	47414024	+	NA	NA	NA	NA	NA	NA	G	G	G	G	G	G	G	G	G	G	G	G	G	G	G	G	G	G	G	G	G	G	G	G	G	G	G	G	G	G	G	G	G	G	G	G	G	G	G
S1D_48731140	G/T	1D	48731140	+	NA	NA	NA	NA	NA	NA	G	G	G	G	G	G	G	G	G	G	G	G	G	G	G	G	G	G	G	G	G	G	G	G	G	G	G	G	G	G	G	G	G	G	G	G	G	G	G
S1D_48736530	A/G	1D	48736530	+	NA	NA	NA	NA	NA	NA	A	A	A	A	A	A	A	A	A	A	A	A	A	A	A	A	A	A	A	A	A	A	A	A	A	A	A	A	A	A	A	A	A	A	A	A	A	A	A
S1D_57027944	C/G	1D	57027944	+	NA	NA	NA	NA	NA	NA	C	C	C	C	C	C	C	C	C	C	C	C	C	C	C	C	C	C	C	C	C	C	C	C	C	C	C	C	C	C	C	C	C	C	C	C	C	C	C
S1D_57229454	G/A	1D	57229454	+	NA	NA	NA	NA	NA	NA	G	G	G	G	G	G	G	G	G	G	G	G	G	G	G	G	G	G	G	G	G	G	G	G	G	G	G	G	G	G	G	G	G	G	G	G	G	G	G
S1D_57506439	C/G	1D	57506439	+	NA	NA	NA	NA	NA	NA	C	C	C	C	C	C	C	C	C	C	C	C	C	C	C	C	C	C	C	C	C	C	C	C	C	C	C	C	C	C	C	C	C	C	C	C	C	C	C
S1D_58124106	A/G	1D	58124106	+	NA	NA	NA	NA	NA	NA	A	A	A	A	A	A	A	A	A	A	A	A	A	A	A	A	A	A	A	A	A	A	A	A	A	A	A	A	A	A	A	A	A	A	A	A	A	A	A
S1D_58405070	A/G	1D	58405070	+	NA	NA	NA	NA	NA	NA	A	A	A	A	A	A	A	A	A	A	A	A	A	A	A	A	A	A	A	A	A	A	A	A	A	A	A	A	A	A	A	A	A	A	A	A	A	A	A
S1D_58620203	T/C	1D	58620203	+	NA	NA	NA	NA	NA	NA	T	T	T	T	T	T	T	T	T	T	T	T	T	T	T	T	T	T	T	T	T	T	T	T	T	T	T	T	T	T	T	T	T	T	T	T	T	T	T
S1D_63681750	G/A	1D	63681750	+	NA	NA	NA	NA	NA	NA	G	G	G	R	G	G	A	G	G	G	G	G	A	G	G	G	G	A	A	G	G	G	G	G	G	G	G	G	A	G	G	G	G	A	G	G	G	G	G
S1D_66823789	G/A	1D	66823789	+	NA	NA	NA	NA	NA	NA	G	A	G	G	G	A	G	A	G	G	G	G	G	G	A	A	G	G	G	G	A	G	G	G	G	A	A	A	G	A	A	A	G	G	G	A	G	G	G
S1D_69900386	C/T	1D	69900386	+	NA	NA	NA	NA	NA	NA	C	C	C	T	C	C	T	C	C	C	C	C	T	C	C	C	C	T	T	T	C	C	C	C	C	C	C	C	T	C	C	C	T	T	C	C	C	C	C
S1D_70562248	C/A	1D	70562248	+	NA	NA	NA	NA	NA	NA	C	C	C	A	C	C	A	C	C	C	C	C	A	C	C	C	C	A	A	A	C	C	C	C	C	C	C	C	A	C	C	C	A	A	C	C	C	C	C
S1D_72889936	C/T	1D	72889936	+	NA	NA	NA	NA	NA	NA	C	T	C	C	C	T	C	T	C	C	C	C	C	C	T	T	C	C	C	C	T	C	C	C	C	T	T	T	C	T	T	T	C	C	C	T	C	C	C
S1D_74032064	C/A	1D	74032064	+	NA	NA	NA	NA	NA	NA	C	A	C	C	C	A	C	A	C	C	C	C	C	C	A	A	C	C	C	C	A	C	C	C	C	A	A	A	C	A	A	A	C	C	C	A	C	C	C
S1D_81460628	G/A	1D	81460628	+	NA	NA	NA	NA	NA	NA	G	A	G	G	G	R	G	A	G	G	G	G	G	G	A	A	G	G	G	G	A	G	G	G	G	A	A	A	G	A	A	A	G	G	G	A	G	G	G
S1D_85723692	C/T	1D	85723692	+	NA	NA	NA	NA	NA	NA	T	C	T	C	T	C	C	C	Y	T	C	T	C	T	C	C	C	C	C	Y	C	C	C	C	C	C	C	C	C	C	C	C	C	C	C	C	C	T	C
S1D_89830054	C/G	1D	89830054	+	NA	NA	NA	NA	NA	NA	C	G	C	C	C	S	C	G	C	C	C	C	C	C	G	G	C	C	C	C	G	C	C	C	C	G	G	G	C	G	G	G	C	C	C	G	C	C	C
S1D_89835681	T/A	1D	89835681	+	NA	NA	NA	NA	NA	NA	T	T	T	A	T	T	A	T	T	T	T	T	A	T	T	T	T	A	A	T	T	T	T	T	T	T	T	T	A	T	T	T	A	A	T	T	T	T	T
S1D_90339361	G/A	1D	90339361	+	NA	NA	NA	NA	NA	NA	G	A	G	G	G	R	G	A	G	G	G	G	G	G	A	A	G	G	G	G	A	G	G	G	G	A	A	A	G	A	A	A	G	G	G	A	G	G	G
S1D_91044750	T/G	1D	91044750	+	NA	NA	NA	NA	NA	NA	T	G	T	T	T	K	T	G	T	T	T	T	T	T	G	G	T	T	T	T	G	T	T	T	T	G	G	G	T	G	G	G	T	T	T	G	T	T	T
S1D_99292499	G/A	1D	99292499	+	NA	NA	NA	NA	NA	NA	A	G	A	G	A	G	G	G	R	A	G	A	G	A	G	G	G	G	G	A	G	G	G	G	G	G	G	G	G	G	G	G	G	G	G	G	G	A	G
S1D_101560180	T/C	1D	101560180	+	NA	NA	NA	NA	NA	NA	T	Y	T	T	T	C	T	C	T	T	T	T	T	T	C	C	T	T	T	T	C	T	T	T	T	C	C	C	T	C	C	C	T	T	T	C	T	T	T
S1D_104446884	G/A	1D	104446884	+	NA	NA	NA	NA	NA	NA	G	G	G	A	G	G	A	G	G	G	G	G	A	G	G	G	G	A	A	G	G	G	G	G	G	G	G	G	A	G	G	G	A	A	G	G	G	G	G
S1D_105344097	G/A	1D	105344097	+	NA	NA	NA	NA	NA	NA	A	G	A	G	A	G	G	G	R	A	G	A	G	A	G	G	G	G	G	A	G	G	G	G	G	G	G	G	G	G	G	G	G	G	G	G	G	A	G
S1D_111192630	C/T	1D	111192630	+	NA	NA	NA	NA	NA	NA	C	C	C	T	C	C	T	C	C	C	C	C	T	C	C	C	C	T	T	C	C	C	C	C	C	C	C	C	T	C	C	C	T	T	C	C	C	C	C
S1D_131862873	A/T	1D	131862873	+	NA	NA	NA	NA	NA	NA	A	A	A	A	A	A	A	A	A	A	T	A	A	A	A	A	T	A	A	A	A	A	T	W	T	A	A	A	A	A	A	A	A	A	T	A	T	A	A
S1D_134218013	C/T	1D	134218013	+	NA	NA	NA	NA	NA	NA	C	T	C	C	C	T	C	T	C	C	C	C	C	C	T	T	C	C	C	C	T	C	C	C	C	T	T	T	C	T	T	T	C	C	C	T	C	C	C
S1D_134773904	C/T	1D	134773904	+	NA	NA	NA	NA	NA	NA	Y	C	T	C	T	C	C	C	Y	T	C	T	C	T	C	C	C	C	C	T	C	C	C	C	C	C	C	C	C	C	C	C	C	C	C	C	C	T	C
S1D_135802744	C/G	1D	135802744	+	NA	NA	NA	NA	NA	NA	C	C	C	G	C	C	G	C	C	C	C	C	G	C	C	C	C	G	G	C	C	C	C	C	C	C	C	C	G	C	C	C	G	G	C	C	C	C	C
S1D_141006535	G/A	1D	141006535	+	NA	NA	NA	NA	NA	NA	G	G	G	A	G	G	A	G	G	G	G	G	A	G	G	G	G	A	A	G	G	G	G	G	G	G	G	G	A	G	G	G	A	A	G	G	G	G	G
S1D_143264063	C/T	1D	143264063	+	NA	NA	NA	NA	NA	NA	C	C	C	C	C	C	C	C	C	C	T	C	C	C	C	C	T	C	C	C	C	Y	T	Y	T	C	C	C	C	C	C	C	C	C	T	C	T	C	C
S1D_148941152	C/A	1D	148941152	+	NA	NA	NA	NA	NA	NA	C	A	C	C	C	A	C	A	C	C	C	C	C	C	A	A	C	C	C	C	A	C	C	C	C	A	A	A	C	A	A	A	C	C	C	A	C	C	C
S1D_157877412	G/A	1D	157877412	+	NA	NA	NA	NA	NA	NA	G	A	G	G	G	A	G	A	G	G	G	G	G	G	A	A	G	G	G	G	A	G	G	G	G	A	A	A	G	A	A	A	G	G	G	A	G	G	G
S1D_177974306	G/A	1D	177974306	+	NA	NA	NA	NA	NA	NA	G	G	G	G	G	G	G	G	G	G	A	G	G	G	G	G	A	G	G	G	G	G	A	R	A	G	G	G	G	G	G	G	G	G	A	G	A	G	G
S1D_184771327	C/T	1D	184771327	+	NA	NA	NA	NA	NA	NA	C	C	C	C	C	C	C	C	C	C	T	C	C	C	C	C	T	C	C	C	C	C	T	Y	T	C	C	C	C	C	C	C	C	C	T	C	T	C	C
S1D_193726555	C/T	1D	193726555	+	NA	NA	NA	NA	NA	NA	C	C	C	C	C	C	C	C	C	C	T	C	C	C	C	C	T	C	C	C	C	C	T	Y	T	C	C	C	C	C	C	C	C	C	T	C	T	C	C
S1D_196096385	T/C	1D	196096385	+	NA	NA	NA	NA	NA	NA	T	T	T	C	T	T	C	T	T	T	T	T	C	T	T	T	T	C	C	T	T	T	T	T	T	T	T	T	C	T	T	T	C	C	T	T	T	T	T
S1D_236060851	A/G	1D	236060851	+	NA	NA	NA	NA	NA	NA	A	A	A	A	A	A	A	R	A	A	A	A	A	A	G	G	A	A	A	A	R	A	A	A	A	A	A	A	R	A	A	A	A	A	A	G	A	A	A
S1D_252633538	T/A	1D	252633538	+	NA	NA	NA	NA	NA	NA	T	T	T	T	T	T	T	T	T	T	T	T	T	T	T	A	T	T	T	T	A	T	T	T	T	A	A	A	T	T	A	T	T	T	T	A	T	T	T
S1D_261556509	C/A	1D	261556509	+	NA	NA	NA	NA	NA	NA	C	C	C	C	C	C	C	C	C	C	C	C	C	C	C	A	C	C	C	C	A	C	C	C	C	A	A	A	C	C	A	C	C	C	C	A	C	C	C
S1D_262327291	G/T	1D	262327291	+	NA	NA	NA	NA	NA	NA	K	G	K	G	T	G	G	G	T	T	G	T	G	T	G	G	G	G	G	K	G	G	G	G	G	G	G	G	G	G	G	G	G	G	G	G	G	T	G
S1D_273680980	C/T	1D	273680980	+	NA	NA	NA	NA	NA	NA	C	T	C	C	C	C	C	T	C	C	C	C	C	C	C	T	C	C	C	C	T	C	C	C	C	T	T	T	C	C	T	C	C	C	C	T	C	C	C
S1D_326467481	G/T	1D	326467481	+	NA	NA	NA	NA	NA	NA	G	G	G	T	G	G	T	G	G	G	G	G	T	G	G	G	T	T	T	G	G	T	T	G	T	G	G	G	G	G	G	G	T	T	T	G	T	G	G
S1D_341027597	G/A	1D	341027597	+	NA	NA	NA	NA	NA	NA	G	A	G	G	G	A	G	A	G	G	G	G	G	G	G	A	G	G	G	G	A	G	G	G	G	A	A	A	G	A	A	A	G	G	G	A	G	G	G
S1D_342880050	G/A	1D	342880050	+	NA	NA	NA	NA	NA	NA	A	G	A	G	A	G	G	G	A	A	A	A	G	A	A	G	G	G	G	A	G	G	G	A	G	G	G	G	A	G	G	G	G	G	G	G	G	A	R
S1D_346185917	G/A	1D	346185917	+	NA	NA	NA	NA	NA	NA	G	G	G	G	G	A	G	A	G	G	G	G	G	G	G	A	G	G	G	G	A	G	G	G	G	A	A	A	G	A	A	A	G	G	G	A	G	G	G
S1D_353569941	C/T	1D	353569941	+	NA	NA	NA	NA	NA	NA	C	T	C	C	C	T	C	T	C	C	C	C	C	C	C	T	C	C	C	C	T	C	C	C	C	T	T	T	C	T	T	T	C	C	C	T	C	C	C
S1D_353913871	G/A	1D	353913871	+	NA	NA	NA	NA	NA	NA	G	A	G	G	G	A	G	A	G	G	G	G	G	G	G	A	G	G	G	G	A	G	G	G	G	A	A	A	G	A	A	A	G	G	G	A	G	G	G
S1D_363251633	G/C	1D	363251633	+	NA	NA	NA	NA	NA	NA	G	G	G	C	G	G	C	G	G	G	S	G	C	G	G	G	C	C	C	G	G	C	C	G	C	G	G	G	G	G	G	G	C	C	C	G	C	G	G
S1D_408525756	C/T	1D	408525756	+	NA	NA	NA	NA	NA	NA	C	C	C	C	C	C	C	C	C	C	C	C	C	C	C	C	C	C	C	C	C	T	C	C	C	C	C	C	C	T	C	T	C	C	C	Y	C	C	C
S1D_408557735	C/G	1D	408557735	+	NA	NA	NA	NA	NA	NA	C	C	C	C	C	C	C	C	C	C	C	C	C	C	C	C	C	C	C	C	C	G	C	C	C	C	C	C	C	G	C	G	C	C	C	S	C	C	C
S1D_408574595	A/G	1D	408574595	+	NA	NA	NA	NA	NA	NA	A	A	A	A	A	A	A	A	A	A	A	A	A	A	A	A	A	A	A	A	A	G	A	A	A	A	A	A	A	G	A	G	A	A	A	R	A	A	A
S1D_408625272	A/G	1D	408625272	+	NA	NA	NA	NA	NA	NA	A	A	A	A	A	A	A	A	A	A	A	A	A	A	A	A	A	A	A	A	A	G	A	A	A	A	A	A	A	G	A	G	A	A	A	R	A	A	A
S1D_408625498	T/C	1D	408625498	+	NA	NA	NA	NA	NA	NA	T	T	T	T	T	T	T	T	T	T	T	T	T	T	T	T	T	T	T	T	T	C	T	T	T	T	T	T	T	C	T	C	T	T	T	Y	T	T	T
S1D_408708457	A/G	1D	408708457	+	NA	NA	NA	NA	NA	NA	A	A	A	A	A	A	A	A	A	A	A	A	A	A	A	A	A	A	A	A	A	G	A	A	A	A	A	A	A	G	A	G	A	A	A	R	A	A	A
S1D_408740903	C/A	1D	408740903	+	NA	NA	NA	NA	NA	NA	C	C	C	C	C	C	C	C	C	C	C	C	C	C	C	C	C	C	C	C	C	A	C	C	C	C	C	C	C	A	C	A	C	C	C	M	C	C	C
S1D_408797196	A/G	1D	408797196	+	NA	NA	NA	NA	NA	NA	A	A	A	A	A	A	A	A	A	A	A	A	A	A	A	A	A	A	A	A	A	G	A	A	A	A	A	A	A	G	A	G	A	A	A	R	A	A	A
S1D_408806934	T/C	1D	408806934	+	NA	NA	NA	NA	NA	NA	T	T	T	T	T	T	T	T	T	T	T	T	T	T	T	T	T	T	T	T	T	C	T	T	T	T	T	T	T	C	T	C	T	T	T	Y	T	T	T
S1D_409346112	T/C	1D	409346112	+	NA	NA	NA	NA	NA	NA	T	T	T	T	T	T	T	T	T	T	T	T	T	T	T	T	T	T	T	T	T	C	T	T	T	T	T	T	T	C	T	C	T	T	T	Y	T	T	T
S1D_409960728	A/G	1D	409960728	+	NA	NA	NA	NA	NA	NA	A	A	A	A	A	A	A	A	A	A	A	A	A	A	A	A	A	A	A	A	A	G	A	A	A	A	A	A	A	G	A	G	A	A	A	R	A	A	A
S1D_410797687	C/T	1D	410797687	+	NA	NA	NA	NA	NA	NA	C	C	C	C	C	C	C	C	C	C	C	C	C	C	C	C	C	C	C	C	C	T	C	C	C	C	C	C	C	T	C	T	C	C	C	Y	C	C	C
S1D_411063068	A/T	1D	411063068	+	NA	NA	NA	NA	NA	NA	A	A	A	A	A	A	A	A	A	A	A	A	A	A	A	A	A	A	A	A	A	T	A	A	A	A	A	A	A	T	A	T	A	A	A	W	A	A	A
S1D_411063636	A/C	1D	411063636	+	NA	NA	NA	NA	NA	NA	A	A	A	A	A	A	A	A	A	A	A	A	A	A	A	A	A	A	A	A	A	C	A	A	A	A	A	A	A	C	A	C	A	A	A	M	A	A	A
S1D_411189488	G/C	1D	411189488	+	NA	NA	NA	NA	NA	NA	G	G	G	G	G	G	G	G	G	G	G	G	G	G	G	G	G	G	G	G	G	C	G	G	G	G	G	G	G	C	G	C	G	G	G	S	G	G	G
S1D_411526130	C/A	1D	411526130	+	NA	NA	NA	NA	NA	NA	C	C	C	C	C	C	C	C	C	C	C	C	C	C	C	C	C	C	C	C	C	A	C	C	C	C	C	C	C	A	C	A	C	C	C	A	C	C	C
S1D_411724142	G/A	1D	411724142	+	NA	NA	NA	NA	NA	NA	G	G	G	G	G	G	G	G	G	G	G	G	G	G	G	G	G	G	G	G	G	A	G	G	G	G	G	G	G	A	G	A	G	G	G	R	G	G	G
S1D_411731821	T/G	1D	411731821	+	NA	NA	NA	NA	NA	NA	T	T	T	T	T	T	T	T	T	T	T	T	T	T	T	T	T	T	T	T	T	G	T	T	T	T	T	T	T	G	T	G	T	T	T	G	T	T	T
S1D_411733574	A/G	1D	411733574	+	NA	NA	NA	NA	NA	NA	A	A	A	A	A	A	A	A	A	A	A	A	A	A	A	A	A	A	A	A	A	G	A	A	A	A	A	A	A	G	A	G	A	A	A	G	A	A	A
S1D_412169433	A/G	1D	412169433	+	NA	NA	NA	NA	NA	NA	A	A	A	A	A	A	A	A	A	A	A	A	A	A	A	A	A	A	A	A	A	G	A	A	A	A	A	A	A	G	A	G	A	A	A	R	A	A	A
S1D_412169869	T/C	1D	412169869	+	NA	NA	NA	NA	NA	NA	T	T	T	T	T	T	T	T	T	T	T	T	T	T	T	T	T	T	T	T	T	C	T	T	T	T	T	T	T	C	T	C	T	T	T	Y	T	T	T
S1D_412234989	A/T	1D	412234989	+	NA	NA	NA	NA	NA	NA	A	A	A	A	A	A	A	A	A	A	A	A	A	A	A	A	A	A	A	A	A	T	A	A	A	A	A	A	A	T	A	T	A	A	A	W	A	A	A
S1D_412457553	G/C	1D	412457553	+	NA	NA	NA	NA	NA	NA	G	G	G	G	G	G	G	G	G	G	G	G	G	G	G	G	G	G	G	G	G	C	G	G	G	G	G	G	G	C	G	C	G	G	G	S	G	G	G
S1D_412459561	T/C	1D	412459561	+	NA	NA	NA	NA	NA	NA	T	T	T	T	T	T	T	T	T	T	T	T	T	T	T	T	T	T	T	T	T	C	T	T	T	T	T	T	T	C	T	C	T	T	T	Y	T	T	T
S1D_412504493	G/C	1D	412504493	+	NA	NA	NA	NA	NA	NA	G	G	G	G	G	G	G	G	G	G	G	G	G	G	G	G	G	G	G	G	G	C	G	G	G	G	G	G	G	C	G	C	G	G	G	S	G	G	G
S1D_412506833	C/T	1D	412506833	+	NA	NA	NA	NA	NA	NA	C	C	C	C	C	C	C	C	C	C	C	C	C	C	C	C	C	C	C	C	C	T	C	C	C	C	C	C	C	T	C	T	C	C	C	Y	C	C	C
S1D_412785032	C/T	1D	412785032	+	NA	NA	NA	NA	NA	NA	C	C	C	C	C	C	C	C	C	C	C	C	C	C	C	C	C	C	C	C	C	T	C	C	C	C	C	C	C	T	C	T	C	C	C	Y	C	C	C
S1D_413224919	T/C	1D	413224919	+	NA	NA	NA	NA	NA	NA	T	T	T	T	T	T	T	T	T	T	T	T	T	T	T	T	T	T	T	T	T	C	T	T	T	T	T	T	T	C	T	C	T	T	T	C	T	T	T
S1D_413297097	C/G	1D	413297097	+	NA	NA	NA	NA	NA	NA	C	C	C	C	C	C	C	C	C	C	C	C	C	C	C	C	C	C	C	C	C	G	C	C	C	C	C	C	C	G	C	G	C	C	C	G	C	C	C
S1D_413406182	A/T	1D	413406182	+	NA	NA	NA	NA	NA	NA	A	A	A	A	A	A	A	A	A	A	A	A	A	A	A	A	A	A	A	A	A	T	A	A	A	A	A	A	A	T	A	T	A	A	A	W	A	A	A
S1D_413406197	A/T	1D	413406197	+	NA	NA	NA	NA	NA	NA	A	A	A	A	A	A	A	A	A	A	A	A	A	A	A	A	A	A	A	A	A	T	A	A	A	A	A	A	A	T	A	T	A	A	A	W	A	A	A
S1D_413811228	G/A	1D	413811228	+	NA	NA	NA	NA	NA	NA	G	G	G	G	G	G	G	G	G	G	G	G	G	G	G	G	G	G	G	G	G	A	G	G	G	G	G	G	G	A	G	A	G	G	G	R	G	G	G
S1D_414898399	G/A	1D	414898399	+	NA	NA	NA	NA	NA	NA	G	G	G	G	G	G	G	G	G	G	G	G	G	G	G	G	G	G	G	G	G	A	G	G	G	G	G	G	G	A	G	A	G	G	G	A	G	G	G
S1D_415539797	T/C	1D	415539797	+	NA	NA	NA	NA	NA	NA	T	T	T	T	T	T	T	T	T	T	T	T	T	T	T	T	T	T	T	T	T	C	T	T	T	T	T	T	T	C	T	C	T	T	T	C	T	T	T
S1D_415543991	G/A	1D	415543991	+	NA	NA	NA	NA	NA	NA	G	G	G	G	G	G	G	G	G	G	G	G	G	G	G	G	G	G	G	G	G	A	G	G	G	G	G	G	G	A	G	A	G	G	G	A	G	G	G
S1D_415646908	T/C	1D	415646908	+	NA	NA	NA	NA	NA	NA	T	T	T	T	T	T	T	T	T	T	T	T	T	T	T	T	T	T	T	T	T	C	T	T	T	T	T	T	T	C	T	C	T	T	T	C	T	T	T
S1D_415773543	T/G	1D	415773543	+	NA	NA	NA	NA	NA	NA	T	T	T	T	T	T	T	T	T	T	T	T	T	T	T	T	T	T	T	T	T	G	T	T	T	T	T	T	T	G	T	G	T	T	T	G	T	T	T
S1D_415802141	C/T	1D	415802141	+	NA	NA	NA	NA	NA	NA	C	C	C	C	C	C	C	C	C	C	C	C	C	C	C	C	C	C	C	C	C	T	C	C	C	C	C	C	C	T	C	T	C	C	C	T	C	C	C
S1D_415802223	C/T	1D	415802223	+	NA	NA	NA	NA	NA	NA	C	C	C	C	C	C	C	C	C	C	C	C	C	C	C	C	C	C	C	C	C	T	C	C	C	C	C	C	C	T	C	T	C	C	C	T	C	C	C
S1D_415805501	A/G	1D	415805501	+	NA	NA	NA	NA	NA	NA	A	A	A	A	A	A	A	A	A	A	A	A	A	A	A	A	A	A	A	A	A	G	A	A	A	A	A	A	A	G	A	G	A	A	A	G	A	A	A
S1D_415987273	G/A	1D	415987273	+	NA	NA	NA	NA	NA	NA	G	G	G	G	G	G	G	G	G	G	G	G	G	G	G	G	G	G	G	G	G	A	G	G	G	G	G	G	G	A	G	A	G	G	G	A	G	G	G
S1D_416132828	T/C	1D	416132828	+	NA	NA	NA	NA	NA	NA	T	T	T	T	T	T	T	T	T	T	T	T	T	T	T	T	T	T	T	T	T	C	T	T	T	T	T	T	T	C	T	C	T	T	T	Y	T	T	T
S1D_416267345	A/G	1D	416267345	+	NA	NA	NA	NA	NA	NA	A	A	A	A	A	A	A	A	A	A	A	A	A	A	A	A	A	A	A	A	A	G	A	A	A	A	A	A	A	G	A	G	A	A	A	R	A	A	A
S1D_416269827	T/A	1D	416269827	+	NA	NA	NA	NA	NA	NA	T	T	T	T	T	T	T	T	T	T	T	T	T	T	T	T	T	T	T	T	T	A	T	T	T	T	T	T	T	A	T	A	T	T	T	W	T	T	T
S1D_416355573	C/G	1D	416355573	+	NA	NA	NA	NA	NA	NA	C	C	C	C	C	C	C	C	C	C	C	C	C	C	C	C	C	C	C	C	C	G	C	C	C	C	C	C	C	G	C	G	C	C	C	C	C	C	C
S1D_416356089	G/A	1D	416356089	+	NA	NA	NA	NA	NA	NA	G	G	G	G	G	G	G	G	G	G	G	G	G	G	G	G	G	G	G	G	G	A	G	G	G	G	G	G	G	A	G	A	G	G	G	G	G	G	G
S1D_416403815	G/C	1D	416403815	+	NA	NA	NA	NA	NA	NA	G	G	G	G	G	G	G	G	G	G	G	G	G	G	G	G	G	G	G	G	G	C	G	G	G	G	G	G	G	C	G	C	G	G	G	G	G	G	G
S1D_416665644	A/C	1D	416665644	+	NA	NA	NA	NA	NA	NA	A	A	A	A	A	A	C	A	A	A	M	A	C	A	A	A	A	A	A	A	A	A	C	A	A	A	A	C	A	A	A	A	A	A	A	A	C	A	A
S1D_416707004	C/A	1D	416707004	+	NA	NA	NA	NA	NA	NA	C	C	C	C	C	C	A	C	C	C	M	C	A	C	C	C	C	C	C	C	C	C	A	C	C	C	C	A	C	C	C	C	C	C	C	C	A	C	C
S1D_416755474	C/T	1D	416755474	+	NA	NA	NA	NA	NA	NA	C	C	C	C	C	C	T	C	C	C	Y	C	T	C	C	C	C	C	C	C	C	C	T	C	C	C	C	T	C	C	C	C	C	C	C	C	T	C	C
S1D_416850312	T/C	1D	416850312	+	NA	NA	NA	NA	NA	NA	T	T	T	T	T	T	C	T	T	T	T	T	T	T	T	T	T	T	T	T	T	T	C	T	T	T	T	T	T	T	T	T	T	T	T	T	C	T	T
S1D_416926091	C/T	1D	416926091	+	NA	NA	NA	NA	NA	NA	C	C	C	C	C	C	T	C	C	C	Y	C	T	C	C	C	C	C	C	C	C	C	T	C	C	C	C	T	C	C	C	C	C	C	C	C	T	C	C
S1D_417084381	C/G	1D	417084381	+	NA	NA	NA	NA	NA	NA	C	C	C	C	C	C	G	C	C	C	S	C	G	C	C	C	C	C	C	C	C	C	G	C	C	C	C	G	C	C	C	C	C	C	C	C	G	C	C
S1D_418234257	G/A	1D	418234257	+	NA	NA	NA	NA	NA	NA	G	G	G	G	G	G	A	G	G	G	R	G	A	G	G	G	G	G	G	G	G	G	A	G	G	G	G	A	G	G	G	G	G	G	G	G	A	G	G
S1D_418296747	C/T	1D	418296747	+	NA	NA	NA	NA	NA	NA	C	C	C	C	C	C	T	C	C	C	Y	C	T	C	C	C	C	C	C	C	C	C	T	C	C	C	C	T	C	C	C	C	C	C	C	C	T	C	C
S1D_418517791	G/T	1D	418517791	+	NA	NA	NA	NA	NA	NA	G	G	G	G	G	G	T	G	G	G	K	G	T	G	G	G	G	G	G	G	G	G	T	G	G	G	G	T	G	G	G	G	G	G	G	G	T	G	G
S1D_418517994	T/C	1D	418517994	+	NA	NA	NA	NA	NA	NA	T	T	T	T	T	T	C	T	T	T	Y	T	C	T	T	T	T	T	T	T	T	T	C	T	T	T	T	C	T	T	T	T	T	T	T	T	C	T	T
S1D_418529886	C/T	1D	418529886	+	NA	NA	NA	NA	NA	NA	C	C	C	C	C	C	T	C	C	C	Y	C	T	C	C	C	C	C	C	C	C	C	T	C	C	C	C	T	C	C	C	C	C	C	C	C	T	C	C
S1D_418529935	T/C	1D	418529935	+	NA	NA	NA	NA	NA	NA	T	T	T	T	T	T	C	T	T	T	Y	T	C	T	T	T	T	T	T	T	T	T	C	T	T	T	T	C	T	T	T	T	T	T	T	T	C	T	T
S1D_418530005	G/T	1D	418530005	+	NA	NA	NA	NA	NA	NA	G	G	G	G	G	G	T	G	G	G	K	G	T	G	G	G	G	G	G	G	G	G	T	G	G	G	G	T	G	G	G	G	G	G	G	G	T	G	G
S1D_418635919	C/G	1D	418635919	+	NA	NA	NA	NA	NA	NA	C	C	C	C	C	C	G	C	C	C	S	C	G	C	C	C	C	C	C	C	C	C	G	C	C	C	C	G	C	C	C	C	C	C	C	C	G	C	C
S1D_419994519	A/C	1D	419994519	+	NA	NA	NA	NA	NA	NA	M	A	A	A	A	A	C	A	A	A	M	A	C	A	A	A	A	A	A	A	A	A	C	A	A	A	A	C	A	A	A	A	A	A	A	A	C	A	A
S1D_420566699	A/G	1D	420566699	+	NA	NA	NA	NA	NA	NA	R	A	A	A	A	A	G	A	A	A	R	A	G	A	A	A	A	A	A	A	A	A	G	A	A	A	A	G	A	A	A	A	A	A	A	A	G	A	A
S1D_420647502	C/T	1D	420647502	+	NA	NA	NA	NA	NA	NA	Y	C	C	C	C	C	T	C	C	C	Y	C	T	C	C	C	C	C	C	C	C	C	T	C	C	C	C	T	C	C	C	C	C	C	C	C	T	C	C
S1D_420713054	C/G	1D	420713054	+	NA	NA	NA	NA	NA	NA	S	C	C	C	C	C	G	C	C	C	S	C	G	C	C	C	C	C	C	C	C	C	G	C	C	C	C	G	C	C	C	C	C	C	C	C	G	C	C
S1D_420778801	T/C	1D	420778801	+	NA	NA	NA	NA	NA	NA	Y	T	T	T	T	T	C	T	T	T	Y	T	C	T	T	T	T	T	T	T	T	T	C	T	T	T	T	C	T	T	T	T	T	T	T	T	C	T	T
S1D_420925374	G/C	1D	420925374	+	NA	NA	NA	NA	NA	NA	S	G	G	G	G	G	C	G	G	G	S	G	C	G	G	G	G	G	G	G	G	G	C	G	G	G	G	C	G	G	G	G	G	G	G	G	C	G	G
S1D_422837868	G/A	1D	422837868	+	NA	NA	NA	NA	NA	NA	R	G	G	G	G	G	A	G	G	G	R	G	A	G	G	G	G	G	G	G	G	G	A	G	G	G	G	A	G	G	G	G	G	G	G	G	A	G	G
S1D_423671319	T/A	1D	423671319	+	NA	NA	NA	NA	NA	NA	W	T	T	T	T	T	A	T	T	T	W	T	A	T	T	T	T	T	T	T	T	T	A	T	T	T	T	A	T	T	T	T	T	T	T	T	A	T	T
S1D_424598075	C/T	1D	424598075	+	NA	NA	NA	NA	NA	NA	C	C	C	C	C	C	T	C	C	C	Y	C	T	C	C	C	C	C	C	C	C	C	C	C	C	C	C	T	C	C	C	C	C	C	C	C	T	C	C
S1D_424990054	G/A	1D	424990054	+	NA	NA	NA	NA	NA	NA	G	G	G	G	G	G	A	G	G	G	R	G	A	G	G	G	G	G	G	G	G	G	G	G	G	G	G	A	G	G	G	G	G	G	G	G	A	G	G
S1D_426745734	A/G	1D	426745734	+	NA	NA	NA	NA	NA	NA	A	A	A	A	A	A	G	A	A	A	R	A	G	A	A	A	A	A	A	A	A	A	A	A	A	A	A	G	A	A	A	A	A	A	A	A	G	A	A
S1D_426925935	T/C	1D	426925935	+	NA	NA	NA	NA	NA	NA	T	T	T	T	T	T	C	T	T	T	Y	T	C	T	T	T	T	T	T	T	T	T	T	T	T	T	T	C	T	T	T	T	T	T	T	T	C	T	T
S1D_426926011	A/T	1D	426926011	+	NA	NA	NA	NA	NA	NA	A	A	A	A	A	A	T	A	A	A	W	A	T	A	A	A	A	A	A	A	A	A	A	A	A	A	A	T	A	A	A	A	A	A	A	A	T	A	A
S1D_426987479	T/C	1D	426987479	+	NA	NA	NA	NA	NA	NA	T	T	T	T	T	T	C	T	T	T	Y	T	C	T	T	T	T	T	T	T	T	T	T	T	T	T	T	C	T	T	T	T	T	T	T	T	C	T	T
S1D_426987578	C/T	1D	426987578	+	NA	NA	NA	NA	NA	NA	C	C	C	C	C	C	T	C	C	C	Y	C	T	C	C	C	C	C	C	C	C	C	C	C	C	C	C	T	C	C	C	C	C	C	C	C	T	C	C
S1D_427039535	C/A	1D	427039535	+	NA	NA	NA	NA	NA	NA	C	C	C	C	C	C	A	C	C	C	M	C	A	C	C	C	C	C	C	C	C	C	C	C	C	C	C	A	C	C	C	C	C	C	C	C	A	C	C
S1D_427768133	G/A	1D	427768133	+	NA	NA	NA	NA	NA	NA	G	G	G	G	G	G	A	G	G	G	R	G	A	G	G	G	G	G	G	G	G	G	G	G	G	G	G	A	G	G	G	G	G	G	G	G	A	G	G
S1D_427828445	C/G	1D	427828445	+	NA	NA	NA	NA	NA	NA	C	C	C	C	C	C	G	C	C	C	S	C	G	C	C	C	C	C	C	C	C	C	C	C	C	C	C	S	C	C	C	C	C	C	C	C	G	C	C
S1D_427868715	C/G	1D	427868715	+	NA	NA	NA	NA	NA	NA	C	C	C	C	C	C	G	C	C	C	S	C	G	C	C	C	C	C	C	C	C	C	C	C	C	C	C	G	C	C	C	C	C	C	C	C	G	C	C
S1D_428055151	A/C	1D	428055151	+	NA	NA	NA	NA	NA	NA	A	A	A	A	A	A	C	A	A	A	M	A	C	A	A	A	A	A	A	A	A	A	A	A	A	A	A	C	A	A	A	A	A	A	A	A	C	A	A
S1D_428197708	T/C	1D	428197708	+	NA	NA	NA	NA	NA	NA	T	T	T	T	T	T	C	T	T	T	Y	T	C	T	T	T	T	T	T	T	T	T	T	T	T	T	T	C	T	T	T	T	T	T	T	T	C	T	T
S1D_428586104	A/G	1D	428586104	+	NA	NA	NA	NA	NA	NA	A	A	A	A	A	A	G	A	A	A	R	A	G	A	A	A	A	A	A	A	A	A	A	A	A	A	A	G	A	A	A	A	A	A	A	A	G	A	A
S1D_429030033	A/G	1D	429030033	+	NA	NA	NA	NA	NA	NA	A	A	A	A	A	A	G	A	A	A	R	A	G	A	A	A	A	A	A	A	A	A	A	A	A	A	A	G	A	A	A	A	A	A	A	A	G	A	A
S1D_429030067	A/G	1D	429030067	+	NA	NA	NA	NA	NA	NA	A	A	A	A	A	A	G	A	A	A	R	A	G	A	A	A	A	A	A	A	A	A	A	A	A	A	A	G	A	A	A	A	A	A	A	A	G	A	A
S1D_429686737	C/T	1D	429686737	+	NA	NA	NA	NA	NA	NA	C	C	C	C	C	C	T	C	C	C	Y	C	T	C	C	C	C	C	C	C	C	C	C	C	C	C	C	T	C	C	C	C	C	C	C	C	T	C	C
S1D_430982345	G/A	1D	430982345	+	NA	NA	NA	NA	NA	NA	G	G	G	G	G	G	A	G	G	G	R	G	A	G	G	G	G	G	G	G	G	G	G	G	G	G	G	A	G	G	G	G	G	G	G	G	A	G	G
S1D_431523575	G/A	1D	431523575	+	NA	NA	NA	NA	NA	NA	G	G	G	G	G	G	A	G	G	G	R	G	A	G	G	G	G	G	G	G	G	G	G	G	G	G	G	A	G	G	G	G	G	G	G	G	G	G	G
S1D_431704161	C/G	1D	431704161	+	NA	NA	NA	NA	NA	NA	C	C	C	C	C	C	G	C	C	C	S	C	G	C	C	C	C	C	C	C	C	C	C	C	C	C	C	G	C	C	C	C	C	C	C	C	C	C	C
S1D_431715866	C/A	1D	431715866	+	NA	NA	NA	NA	NA	NA	C	C	C	C	C	C	A	C	C	C	M	C	A	C	C	C	C	C	C	C	C	C	C	C	C	C	C	A	C	C	C	C	C	C	C	C	C	C	C
S1D_432315378	A/G	1D	432315378	+	NA	NA	NA	NA	NA	NA	A	A	A	A	A	A	G	A	A	A	R	A	G	A	A	A	A	A	A	A	A	A	A	A	A	A	A	G	A	A	A	A	A	A	A	A	A	A	A
S1D_432331357	T/C	1D	432331357	+	NA	NA	NA	NA	NA	NA	T	T	T	T	T	T	C	T	T	T	Y	T	C	T	T	T	T	T	T	T	T	T	T	T	T	T	T	C	T	T	T	T	T	T	T	T	T	T	T
S1D_432404758	T/A	1D	432404758	+	NA	NA	NA	NA	NA	NA	T	T	T	T	T	T	A	T	T	T	W	T	A	T	T	T	T	T	T	T	T	T	T	T	T	T	T	A	T	T	T	T	T	T	T	T	T	T	T
S1D_432638693	G/C	1D	432638693	+	NA	NA	NA	NA	NA	NA	G	G	G	G	G	G	C	G	G	G	S	G	C	G	G	G	G	G	G	G	G	G	G	G	G	G	G	C	G	G	G	G	G	G	G	G	G	G	G
S1D_432801197	A/G	1D	432801197	+	NA	NA	NA	NA	NA	NA	A	A	A	A	A	A	G	A	A	A	R	A	G	A	A	A	A	A	A	A	A	A	A	A	A	A	A	G	A	A	A	A	A	A	A	A	A	A	A
S1D_432951682	C/T	1D	432951682	+	NA	NA	NA	NA	NA	NA	C	C	C	C	C	C	T	C	C	C	Y	C	T	C	C	C	C	C	C	C	C	C	C	C	C	C	C	T	C	C	C	C	C	C	C	C	C	C	C
S1D_433030657	A/G	1D	433030657	+	NA	NA	NA	NA	NA	NA	A	A	A	A	A	A	G	A	A	A	R	A	G	A	A	A	A	A	A	A	A	A	A	A	A	A	A	G	A	A	A	A	A	A	A	A	A	A	A
S1D_433032839	A/G	1D	433032839	+	NA	NA	NA	NA	NA	NA	A	A	A	A	A	A	G	A	A	A	R	A	G	A	A	A	A	A	A	A	A	A	A	A	A	A	A	G	A	A	A	A	A	A	A	A	A	A	A
S1D_433190173	T/C	1D	433190173	+	NA	NA	NA	NA	NA	NA	T	T	T	T	T	T	C	T	T	T	Y	T	C	T	T	T	T	T	T	T	T	T	T	T	T	T	T	C	T	T	T	T	T	T	T	T	T	T	T
S1D_433254100	A/G	1D	433254100	+	NA	NA	NA	NA	NA	NA	A	A	A	A	A	A	G	A	A	A	R	A	G	A	A	A	A	A	A	A	A	A	A	A	A	A	A	G	A	A	A	A	A	A	A	A	A	A	A
S1D_433266932	T/C	1D	433266932	+	NA	NA	NA	NA	NA	NA	T	T	T	T	T	T	C	T	T	T	Y	T	C	T	T	T	T	T	T	T	T	T	T	T	T	T	T	C	T	T	T	T	T	T	T	T	T	T	T
S1D_433371368	G/C	1D	433371368	+	NA	NA	NA	NA	NA	NA	G	G	G	G	G	G	C	G	G	G	S	G	C	G	G	G	G	G	G	G	G	G	G	G	G	G	G	C	G	G	G	G	G	G	G	G	G	G	G
S1D_433371393	G/C	1D	433371393	+	NA	NA	NA	NA	NA	NA	G	G	G	G	G	G	C	G	G	G	S	G	C	G	G	G	G	G	G	G	G	G	G	G	G	G	G	C	G	G	G	G	G	G	G	G	G	G	G
S1D_433511880	G/A	1D	433511880	+	NA	NA	NA	NA	NA	NA	G	G	G	G	G	G	A	G	G	G	R	G	A	G	G	G	G	G	G	G	G	G	G	G	G	G	G	A	G	G	G	G	G	G	G	G	G	G	G
S1D_433912142	A/G	1D	433912142	+	NA	NA	NA	NA	NA	NA	A	A	A	A	A	A	G	A	A	A	R	A	G	A	A	A	A	A	A	A	A	A	A	A	A	A	A	G	A	A	A	A	A	A	A	A	A	A	A
S1D_435048900	G/A	1D	435048900	+	NA	NA	NA	NA	NA	NA	R	G	A	G	A	G	G	G	A	A	R	A	G	A	G	G	A	A	A	A	G	A	G	G	A	A	G	G	A	A	G	A	A	G	G	R	G	A	R
S1D_435259003	A/G	1D	435259003	+	NA	NA	NA	NA	NA	NA	R	A	G	A	G	A	A	A	G	G	R	G	A	G	A	A	G	G	G	G	A	G	A	A	G	G	A	A	G	G	A	G	G	A	A	R	A	G	R
S1D_435465609	C/T	1D	435465609	+	NA	NA	NA	NA	NA	NA	Y	C	T	C	T	C	C	C	T	T	Y	T	C	T	C	C	T	T	T	T	C	T	C	C	T	T	C	C	T	T	C	T	T	C	C	Y	C	T	Y
S1D_435465635	A/C	1D	435465635	+	NA	NA	NA	NA	NA	NA	M	A	C	A	C	A	A	A	C	C	M	C	A	C	A	A	C	C	C	C	A	C	A	A	C	C	A	A	C	C	A	C	C	A	A	M	A	C	M
S1D_452420392	G/T	1D	452420392	+	NA	NA	NA	NA	NA	NA	G	G	G	G	G	G	G	G	G	G	G	G	G	G	G	G	G	G	G	T	T	G	T	G	G	G	G	G	G	G	G	G	G	G	G	G	G	G	G
S1D_454809902	C/T	1D	454809902	+	NA	NA	NA	NA	NA	NA	C	C	C	C	C	C	C	C	C	C	C	C	C	C	C	C	C	C	C	T	T	C	T	C	C	C	C	C	C	C	C	C	C	C	C	C	C	C	C
S1D_472186628	A/T	1D	472186628	+	NA	NA	NA	NA	NA	NA	A	A	T	A	A	A	A	A	A	A	A	A	A	A	A	A	A	A	A	A	T	A	A	A	A	A	A	A	A	A	T	A	A	W	A	A	A	A	A
S1D_484868196	G/A	1D	484868196	+	NA	NA	NA	NA	NA	NA	A	G	A	G	G	G	A	G	G	A	A	G	A	G	A	G	A	G	G	A	A	A	A	A	A	A	A	A	G	A	A	G	G	A	G	G	A	G	R
S1D_485043585	C/T	1D	485043585	+	NA	NA	NA	NA	NA	NA	T	C	T	C	C	C	T	C	C	T	T	C	T	C	T	C	T	C	C	T	T	T	T	T	T	T	T	T	C	T	T	C	C	T	C	C	T	C	Y
S1D_487954983	T/C	1D	487954983	+	NA	NA	NA	NA	NA	NA	C	T	C	T	T	T	C	T	T	C	C	T	C	T	C	T	C	T	T	C	C	C	C	C	C	C	C	C	T	C	C	T	T	C	T	T	C	T	Y
S1D_491039653	T/G	1D	491039653	+	NA	NA	NA	NA	NA	NA	G	T	G	T	T	T	G	T	T	G	G	T	G	T	G	T	G	T	T	G	G	G	G	G	G	G	G	G	T	G	G	T	T	G	T	T	G	T	K
S1D_491588890	T/C	1D	491588890	+	NA	NA	NA	NA	NA	NA	C	T	C	T	T	T	C	T	T	C	C	T	C	T	C	T	C	T	T	C	C	C	C	C	C	C	C	C	T	C	C	T	T	C	T	T	C	T	Y
S1D_491646345	C/G	1D	491646345	+	NA	NA	NA	NA	NA	NA	G	C	G	C	C	C	G	C	C	G	G	C	G	C	G	C	G	C	C	G	G	G	G	G	G	G	G	G	C	G	G	C	C	G	C	C	G	C	S
S1D_491795548	G/C	1D	491795548	+	NA	NA	NA	NA	NA	NA	C	G	C	G	G	G	C	G	G	C	C	G	C	G	C	G	C	G	G	C	C	C	C	C	C	C	C	C	G	C	C	G	G	C	G	G	C	G	S
S1D_492641722	C/A	1D	492641722	+	NA	NA	NA	NA	NA	NA	A	C	A	C	C	C	A	C	C	A	A	C	A	C	A	C	A	C	C	A	A	A	A	A	A	A	A	A	C	A	A	C	C	A	C	C	A	C	M
S1D_492890169	G/A	1D	492890169	+	NA	NA	NA	NA	NA	NA	A	G	A	G	G	G	A	G	G	A	A	G	A	G	A	G	A	G	G	A	A	A	A	A	A	A	A	A	G	A	A	G	G	A	G	G	A	G	R
S1D_492890171	T/C	1D	492890171	+	NA	NA	NA	NA	NA	NA	C	T	C	T	T	T	C	T	T	C	C	T	C	T	C	T	C	T	T	C	C	C	C	C	C	C	C	C	T	C	C	T	T	C	T	T	C	T	Y
S1D_493637575	G/A	1D	493637575	+	NA	NA	NA	NA	NA	NA	A	G	A	G	G	G	A	G	G	A	A	G	A	G	A	G	A	G	G	A	A	A	A	A	A	A	A	A	G	A	A	G	G	A	G	G	A	G	R
S1D_493764968	G/T	1D	493764968	+	NA	NA	NA	NA	NA	NA	T	G	T	G	G	G	T	G	G	T	T	G	T	G	T	G	T	G	G	T	T	T	T	T	T	T	T	T	G	T	T	G	G	T	G	G	T	G	K
S1D_493978993	C/A	1D	493978993	+	NA	NA	NA	NA	NA	NA	A	C	A	C	C	C	A	C	C	A	A	C	A	C	A	C	A	C	C	A	A	A	A	A	A	A	A	A	C	A	A	C	C	A	C	C	A	C	M
S2A_718152	C/T	2A	718152	+	NA	NA	NA	NA	NA	NA	T	C	C	T	C	C	C	T	C	T	C	T	T	C	C	C	C	C	C	C	C	T	C	T	C	C	C	C	C	C	C	C	C	C	C	C	C	C	Y
S2A_735436	T/A	2A	735436	+	NA	NA	NA	NA	NA	NA	A	T	T	A	T	T	T	A	T	A	T	A	A	T	T	T	T	T	T	T	T	A	T	A	T	T	T	T	T	T	T	T	T	T	T	T	T	T	W
S2A_1686041	G/C	2A	1686041	+	NA	NA	NA	NA	NA	NA	C	G	G	C	G	G	G	C	G	C	G	C	C	G	G	G	G	G	G	G	G	C	G	C	G	G	G	G	G	G	G	G	G	G	G	G	G	G	S
S2A_1872142	T/G	2A	1872142	+	NA	NA	NA	NA	NA	NA	G	T	T	G	T	T	T	G	T	G	T	G	G	T	T	T	T	T	T	T	T	G	T	G	T	T	T	T	T	T	T	T	T	T	T	T	T	T	K
S2A_1926900	A/G	2A	1926900	+	NA	NA	NA	NA	NA	NA	G	A	A	G	A	A	A	G	A	G	A	G	G	A	A	A	A	A	A	A	A	G	A	G	A	A	A	A	A	A	A	A	A	A	A	A	A	A	R
S2A_2367215	C/A	2A	2367215	+	NA	NA	NA	NA	NA	NA	A	C	C	A	C	C	C	A	C	A	C	A	A	C	C	C	C	C	C	C	C	A	C	A	C	C	C	C	C	C	C	C	C	C	C	C	C	C	M
S2A_2800711	A/G	2A	2800711	+	NA	NA	NA	NA	NA	NA	G	A	A	G	A	A	A	G	A	G	A	G	G	A	A	A	A	A	A	A	A	G	A	G	A	A	A	A	A	A	A	A	A	A	A	A	A	A	R
S2A_2998843	T/A	2A	2998843	+	NA	NA	NA	NA	NA	NA	A	T	T	A	T	T	T	A	T	A	T	A	A	T	T	T	T	T	T	T	T	A	T	A	T	T	T	T	T	T	T	T	T	T	T	T	T	T	W
S2A_4942949	C/T	2A	4942949	+	NA	NA	NA	NA	NA	NA	T	C	C	T	C	C	C	T	C	T	C	T	T	C	C	C	C	C	C	C	C	T	C	T	C	C	C	C	C	C	C	C	C	C	C	C	C	C	Y
S2A_5690533	A/G	2A	5690533	+	NA	NA	NA	NA	NA	NA	G	A	A	G	A	A	A	G	A	G	A	G	G	A	A	A	A	A	A	A	A	G	A	G	A	A	A	A	A	A	A	G	A	A	A	A	A	A	R
S2A_8142744	A/G	2A	8142744	+	NA	NA	NA	NA	NA	NA	G	A	A	G	A	A	A	G	A	G	A	G	G	A	A	A	A	A	A	A	A	G	A	G	A	A	A	A	A	A	A	A	A	A	A	A	A	A	G
S2A_8142822	C/T	2A	8142822	+	NA	NA	NA	NA	NA	NA	T	C	C	Y	C	C	C	Y	C	C	C	T	C	C	C	C	C	C	C	C	C	C	C	T	C	C	C	C	C	C	C	C	C	C	C	C	C	C	C
S2A_8143095	A/G	2A	8143095	+	NA	NA	NA	NA	NA	NA	G	A	A	A	A	A	A	A	A	A	A	G	A	A	A	A	A	A	A	A	A	A	A	G	A	A	A	A	A	A	A	A	A	A	A	A	A	A	A
S2A_8143130	C/G	2A	8143130	+	NA	NA	NA	NA	NA	NA	G	C	C	C	C	C	C	C	C	C	C	G	C	C	C	C	C	C	C	C	C	C	C	G	C	C	C	C	C	C	C	C	C	C	C	C	C	C	C
S2A_8143171	G/C	2A	8143171	+	NA	NA	NA	NA	NA	NA	C	G	G	C	G	G	G	C	G	C	G	C	C	G	G	G	G	G	G	G	G	C	G	C	G	G	G	G	G	G	G	G	G	G	G	G	G	G	C
S2A_9121927	T/A	2A	9121927	+	NA	NA	NA	NA	NA	NA	T	T	T	A	T	T	T	A	T	A	T	T	A	T	T	T	T	T	T	T	T	A	T	T	T	T	T	T	T	T	T	T	T	T	T	T	T	T	A
S2A_11845324	G/T	2A	11845324	+	NA	NA	NA	NA	NA	NA	T	G	G	T	G	G	G	T	G	T	G	T	T	G	G	G	G	G	G	G	G	T	G	T	G	G	G	G	G	G	G	G	G	G	G	G	G	G	K
S2A_13121298	T/C	2A	13121298	+	NA	NA	NA	NA	NA	NA	C	T	T	C	T	T	T	C	T	C	T	C	C	T	T	T	T	T	T	T	T	C	T	C	T	T	T	T	T	T	T	C	T	T	T	T	T	T	Y
S2A_13135933	C/T	2A	13135933	+	NA	NA	NA	NA	NA	NA	T	C	C	T	C	C	C	T	C	T	C	T	T	C	C	C	C	C	C	C	C	T	C	T	C	C	C	C	C	C	C	C	C	C	C	C	C	C	Y
S2A_14025753	A/T	2A	14025753	+	NA	NA	NA	NA	NA	NA	T	A	A	T	A	A	A	T	A	T	A	T	T	A	A	A	A	A	A	A	A	T	A	T	A	A	A	A	A	A	A	A	A	A	A	A	A	A	W
S2A_14215359	C/T	2A	14215359	+	NA	NA	NA	NA	NA	NA	T	C	C	T	C	C	C	T	C	T	C	T	T	C	C	C	C	C	C	C	C	T	C	T	C	C	C	C	C	C	C	C	C	C	C	C	C	C	Y
S2A_14418760	A/G	2A	14418760	+	NA	NA	NA	NA	NA	NA	G	A	A	G	A	A	A	G	A	G	A	G	G	A	A	A	A	A	A	A	A	G	A	G	A	A	A	A	A	A	A	A	A	A	A	A	A	A	R
S2A_14978553	T/C	2A	14978553	+	NA	NA	NA	NA	NA	NA	C	T	T	C	T	T	T	C	T	C	T	C	C	T	T	T	T	T	T	T	T	C	T	C	T	T	T	T	T	T	T	T	T	T	T	T	T	T	Y
S2A_15449240	C/G	2A	15449240	+	NA	NA	NA	NA	NA	NA	G	C	C	G	C	C	C	G	C	G	C	G	G	C	C	C	C	C	C	C	C	G	C	G	C	C	C	C	C	C	C	C	C	C	C	C	C	C	S
S2A_15755581	A/G	2A	15755581	+	NA	NA	NA	NA	NA	NA	G	A	A	G	A	A	A	G	A	G	A	G	G	A	A	A	A	A	A	A	A	G	A	G	A	A	A	A	A	A	A	A	A	A	A	A	A	A	R
S2A_15962301	T/C	2A	15962301	+	NA	NA	NA	NA	NA	NA	C	T	T	C	T	T	T	C	T	C	T	C	C	T	T	T	T	T	T	T	T	C	T	C	T	T	T	T	T	T	T	T	T	T	T	T	T	T	Y
S2A_16617246	A/C	2A	16617246	+	NA	NA	NA	NA	NA	NA	C	A	A	C	A	A	A	C	A	C	A	C	C	A	A	A	A	A	A	A	A	C	A	C	A	A	A	A	A	A	A	A	A	A	A	A	A	A	M
S2A_16629866	A/G	2A	16629866	+	NA	NA	NA	NA	NA	NA	G	A	A	G	A	A	A	G	A	G	A	G	G	A	A	A	A	A	A	A	A	G	A	G	A	A	A	A	A	A	A	G	A	A	A	A	A	A	R
S2A_17830617	T/C	2A	17830617	+	NA	NA	NA	NA	NA	NA	C	T	T	C	T	T	T	C	T	C	T	C	C	T	T	T	T	T	T	T	T	C	T	C	T	T	T	T	T	T	T	T	T	T	T	T	T	T	Y
S2A_18468495	C/G	2A	18468495	+	NA	NA	NA	NA	NA	NA	G	C	C	G	C	C	C	G	C	G	C	G	G	C	C	C	C	C	C	C	C	G	C	G	C	C	C	C	C	C	C	C	C	C	C	C	C	C	S
S2A_18495181	G/C	2A	18495181	+	NA	NA	NA	NA	NA	NA	C	G	G	C	G	G	G	C	G	C	G	C	C	G	G	G	G	G	G	G	G	C	G	C	G	G	G	G	G	G	G	G	G	G	G	G	G	G	S
S2A_19049803	G/A	2A	19049803	+	NA	NA	NA	NA	NA	NA	A	G	G	A	G	G	G	A	G	A	G	A	A	G	G	G	G	G	G	G	G	A	G	A	G	G	G	G	G	G	G	G	G	G	G	G	G	G	R
S2A_19478185	A/G	2A	19478185	+	NA	NA	NA	NA	NA	NA	G	A	A	G	A	A	A	G	A	R	A	G	G	A	A	A	A	A	A	A	A	G	A	G	A	A	A	A	A	A	A	R	A	A	A	A	A	A	A
S2A_19902461	C/T	2A	19902461	+	NA	NA	NA	NA	NA	NA	T	C	C	T	C	C	C	T	C	T	C	T	T	C	C	C	C	C	C	C	C	T	C	T	C	C	C	C	C	C	C	C	C	C	C	C	C	C	Y
S2A_24002740	A/G	2A	24002740	+	NA	NA	NA	NA	NA	NA	G	A	A	G	A	A	A	G	A	G	A	G	G	A	A	A	A	A	A	A	A	G	A	G	A	A	A	A	A	A	A	A	A	A	A	A	A	A	A
S2A_28784613	C/T	2A	28784613	+	NA	NA	NA	NA	NA	NA	C	C	T	T	T	T	C	Y	C	T	C	T	T	C	C	C	C	T	T	C	C	T	C	T	C	C	C	C	C	C	C	C	C	C	C	C	C	C	C
S2A_29263678	C/T	2A	29263678	+	NA	NA	NA	NA	NA	NA	C	C	C	C	T	T	C	C	C	C	C	C	C	C	C	C	C	C	C	C	C	T	C	C	C	C	C	C	C	C	C	C	C	C	C	C	C	C	C
S2A_29263759	G/C	2A	29263759	+	NA	NA	NA	NA	NA	NA	G	G	G	G	C	C	G	G	G	G	G	G	G	G	G	G	G	G	G	G	G	C	G	G	G	G	G	G	G	G	G	G	G	G	G	G	G	G	G
S2A_30132371	C/T	2A	30132371	+	NA	NA	NA	NA	NA	NA	C	C	C	C	T	T	C	C	C	T	C	C	C	C	C	C	C	C	C	C	C	T	C	C	C	C	C	C	C	C	C	C	C	C	C	C	C	C	C
S2A_30172079	G/A	2A	30172079	+	NA	NA	NA	NA	NA	NA	G	G	G	G	A	A	G	G	G	A	G	G	G	G	G	G	G	G	G	G	G	G	G	G	G	G	G	G	G	G	G	G	G	G	G	G	G	G	G
S2A_30330014	A/G	2A	30330014	+	NA	NA	NA	NA	NA	NA	A	A	A	A	A	A	A	A	A	G	A	A	A	A	A	A	A	A	A	A	A	G	A	A	A	A	A	A	A	A	A	A	A	A	A	A	A	A	A
S2A_30664232	A/G	2A	30664232	+	NA	NA	NA	NA	NA	NA	A	A	A	A	A	A	A	A	A	G	A	G	A	A	A	A	A	A	A	A	A	G	A	G	A	A	A	A	A	A	A	A	A	A	A	A	A	A	A
S2A_30823336	T/C	2A	30823336	+	NA	NA	NA	NA	NA	NA	T	T	T	T	T	T	T	T	T	C	T	C	T	T	T	T	T	T	T	T	T	C	T	C	T	T	T	T	T	T	T	T	T	T	T	T	T	T	T
S2A_30859144	T/C	2A	30859144	+	NA	NA	NA	NA	NA	NA	T	T	T	T	T	T	T	T	T	C	T	C	T	T	T	T	T	T	T	T	T	C	T	C	T	T	T	T	T	T	T	T	T	T	T	T	T	T	T
S2A_31045480	A/G	2A	31045480	+	NA	NA	NA	NA	NA	NA	A	A	A	A	A	A	A	A	A	G	A	G	A	A	A	A	A	A	A	A	A	G	A	G	A	A	A	A	A	A	A	A	A	A	A	A	A	A	A
S2A_31202596	T/C	2A	31202596	+	NA	NA	NA	NA	NA	NA	T	T	T	T	T	T	T	T	T	C	T	T	T	T	T	T	T	T	T	T	T	C	T	T	T	T	T	T	T	T	T	T	T	T	T	T	T	T	T
S2A_31285698	G/A	2A	31285698	+	NA	NA	NA	NA	NA	NA	G	G	G	G	G	G	G	G	G	A	G	G	G	G	G	G	G	G	G	G	G	A	G	G	G	G	G	G	G	G	G	G	G	G	G	G	G	G	G
S2A_31851904	G/A	2A	31851904	+	NA	NA	NA	NA	NA	NA	R	G	G	G	G	G	G	G	G	G	G	G	A	G	G	G	G	G	G	G	G	A	G	G	G	G	A	G	G	G	G	G	G	G	G	G	G	G	G
S2A_31906455	C/T	2A	31906455	+	NA	NA	NA	NA	NA	NA	Y	C	T	C	C	C	C	C	C	C	T	C	C	C	C	C	C	T	T	C	C	C	C	C	C	C	C	C	C	C	C	C	C	C	C	C	C	C	C
S2A_31950515	A/G	2A	31950515	+	NA	NA	NA	NA	NA	NA	R	A	G	A	A	A	A	A	A	A	G	A	A	A	A	A	A	G	G	A	A	A	A	A	A	A	A	A	A	A	A	A	A	A	A	A	A	A	A
S2A_32024727	T/C	2A	32024727	+	NA	NA	NA	NA	NA	NA	T	T	T	T	C	C	T	C	T	T	T	C	T	T	T	T	T	T	T	T	T	T	T	C	T	T	T	C	T	T	C	C	T	T	T	T	T	T	T
S2A_32029594	A/G	2A	32029594	+	NA	NA	NA	NA	NA	NA	A	A	A	A	G	G	A	G	A	A	A	G	A	A	A	A	A	A	A	A	A	A	A	G	A	A	A	G	A	A	G	G	A	A	A	A	A	A	A
S2A_32269330	A/G	2A	32269330	+	NA	NA	NA	NA	NA	NA	A	A	A	A	G	G	A	G	A	A	A	G	A	A	A	A	A	A	A	A	A	A	A	G	A	A	A	G	A	A	G	G	A	A	A	A	A	A	A
S2A_32513895	A/G	2A	32513895	+	NA	NA	NA	NA	NA	NA	A	A	A	G	A	A	A	A	A	G	A	A	A	A	A	A	A	G	A	G	A	G	A	A	A	A	A	A	G	A	A	A	A	G	A	A	A	A	A
S2A_32542114	G/A	2A	32542114	+	NA	NA	NA	NA	NA	NA	G	G	G	A	G	G	G	G	G	A	G	G	G	G	G	G	G	A	G	A	G	A	G	G	G	G	G	G	A	G	G	G	G	A	G	G	G	G	G
S2A_32554950	A/G	2A	32554950	+	NA	NA	NA	NA	NA	NA	R	A	G	A	A	A	A	A	A	A	G	A	A	A	A	A	A	A	G	A	A	A	A	A	A	A	A	A	A	A	A	A	A	A	A	A	A	A	A
S2A_32554951	C/A	2A	32554951	+	NA	NA	NA	NA	NA	NA	C	C	C	A	C	C	C	C	C	A	C	C	C	C	C	C	C	A	C	A	C	A	C	C	C	C	C	C	A	C	C	C	C	A	C	C	C	C	C
S2A_32773718	C/T	2A	32773718	+	NA	NA	NA	NA	NA	NA	C	C	C	T	C	C	C	C	C	T	C	C	C	C	C	C	C	T	C	T	C	T	C	C	C	C	C	C	T	C	C	C	C	T	C	C	C	C	C
S2A_32876062	T/A	2A	32876062	+	NA	NA	NA	NA	NA	NA	T	T	T	A	T	T	T	T	T	A	T	A	T	T	T	T	T	A	T	A	T	A	T	A	T	T	T	A	A	T	A	A	T	A	T	T	T	T	T
S2A_32886636	G/A	2A	32886636	+	NA	NA	NA	NA	NA	NA	R	G	A	G	G	G	G	G	G	G	A	G	G	G	G	G	G	G	A	G	G	G	G	G	G	G	G	G	G	G	G	G	G	G	G	G	G	G	G
S2A_32886829	C/T	2A	32886829	+	NA	NA	NA	NA	NA	NA	C	C	C	T	C	C	C	C	C	T	C	T	C	C	C	C	C	T	C	T	C	T	C	T	C	C	C	T	T	C	T	T	C	T	C	C	C	C	C
S2A_32886834	T/C	2A	32886834	+	NA	NA	NA	NA	NA	NA	Y	T	C	T	T	T	T	T	T	T	C	T	T	T	T	T	T	T	C	T	T	T	T	T	T	T	T	T	T	T	T	T	T	T	T	T	T	T	T
S2A_32914014	C/T	2A	32914014	+	NA	NA	NA	NA	NA	NA	C	C	C	T	C	C	C	C	C	T	C	T	C	C	C	C	C	T	C	T	C	T	C	T	C	C	C	T	T	C	T	T	C	T	C	C	C	C	C
S2A_32931527	C/G	2A	32931527	+	NA	NA	NA	NA	NA	NA	S	C	G	C	C	C	C	C	C	C	G	C	C	C	C	C	C	C	G	C	C	C	C	C	C	C	C	C	C	C	C	C	C	C	C	C	C	C	C
S2A_32931719	C/A	2A	32931719	+	NA	NA	NA	NA	NA	NA	C	C	C	A	C	C	C	C	C	A	C	C	C	C	C	C	C	A	C	A	C	A	C	C	C	C	C	C	A	C	C	C	C	A	C	C	C	C	C
S2A_32942025	G/A	2A	32942025	+	NA	NA	NA	NA	NA	NA	R	G	A	G	G	G	G	G	G	G	A	G	G	G	G	G	G	G	A	G	G	G	G	G	G	G	G	G	G	G	G	G	G	G	G	G	G	G	G
S2A_32942027	G/A	2A	32942027	+	NA	NA	NA	NA	NA	NA	G	G	G	A	G	G	G	G	G	A	G	G	G	G	G	G	G	A	G	A	G	A	G	G	G	G	G	G	A	G	G	G	G	A	G	G	G	G	G
S2A_32942761	A/G	2A	32942761	+	NA	NA	NA	NA	NA	NA	A	A	A	G	A	A	A	A	A	G	A	A	A	A	A	A	A	G	A	G	A	G	A	A	A	A	A	A	G	A	A	A	A	G	A	A	A	A	A
S2A_33043062	G/A	2A	33043062	+	NA	NA	NA	NA	NA	NA	G	G	G	G	G	G	G	G	G	G	G	A	G	G	G	G	G	G	G	G	G	G	G	A	G	G	G	A	G	G	A	A	G	G	G	G	G	G	G
S2A_33177689	T/C	2A	33177689	+	NA	NA	NA	NA	NA	NA	Y	T	C	T	T	T	T	T	T	T	C	T	T	T	T	T	T	T	C	T	T	T	T	T	T	T	T	T	T	T	T	T	T	T	T	T	T	T	T
S2A_33177691	C/T	2A	33177691	+	NA	NA	NA	NA	NA	NA	C	T	C	C	C	C	T	C	T	C	C	Y	C	T	T	T	T	C	C	C	T	C	T	T	T	T	Y	C	C	T	T	T	T	C	T	T	T	T	T
S2A_33288819	T/A	2A	33288819	+	NA	NA	NA	NA	NA	NA	T	T	T	A	T	T	T	T	T	A	T	T	T	T	T	T	T	A	T	A	T	A	T	T	T	T	T	T	A	T	T	T	T	A	T	T	T	T	T
S2A_33343865	G/A	2A	33343865	+	NA	NA	NA	NA	NA	NA	G	G	G	G	G	G	G	G	G	G	G	A	G	G	G	G	G	G	G	G	G	G	G	A	G	G	G	A	G	G	A	A	G	G	G	G	G	G	G
S2A_33905943	T/C	2A	33905943	+	NA	NA	NA	NA	NA	NA	C	T	C	T	T	T	T	T	T	T	C	T	T	T	T	T	T	T	C	T	T	T	T	T	T	T	T	T	T	T	T	T	T	T	T	T	T	T	T
S2A_34235905	C/T	2A	34235905	+	NA	NA	NA	NA	NA	NA	T	C	T	T	T	T	C	C	C	T	T	C	C	T	C	C	C	T	T	T	C	C	C	C	C	C	C	C	T	C	C	C	C	T	C	C	C	C	C
S2A_35574163	G/A	2A	35574163	+	NA	NA	NA	NA	NA	NA	A	G	A	A	A	A	G	R	G	A	A	G	G	A	G	G	G	A	A	A	G	G	G	G	G	G	G	G	A	G	G	R	G	A	G	G	G	G	G
S2A_35639016	G/T	2A	35639016	+	NA	NA	NA	NA	NA	NA	G	G	G	G	G	G	G	G	G	G	G	G	T	G	G	T	G	G	G	G	G	T	G	T	G	G	K	G	G	G	G	G	G	G	G	G	G	G	G
S2A_35658183	G/A	2A	35658183	+	NA	NA	NA	NA	NA	NA	G	A	G	G	G	G	A	G	A	G	G	R	G	G	A	G	A	G	G	G	A	G	A	G	A	A	R	A	G	A	A	R	A	G	A	A	A	A	A
S2A_35658212	C/T	2A	35658212	+	NA	NA	NA	NA	NA	NA	T	C	T	C	C	C	C	C	C	C	T	Y	C	C	C	C	C	C	T	C	C	C	C	C	C	C	C	C	C	C	C	C	C	C	C	C	C	C	C
S2A_35786664	C/T	2A	35786664	+	NA	NA	NA	NA	NA	NA	T	C	T	T	T	T	C	T	C	T	T	T	C	T	C	C	C	T	T	T	C	C	C	C	C	C	C	C	T	C	C	C	C	T	C	C	C	C	C
S2A_35952093	C/T	2A	35952093	+	NA	NA	NA	NA	NA	NA	C	C	C	C	C	C	C	C	C	C	C	C	T	C	C	T	C	C	C	C	C	T	C	T	C	C	C	C	C	C	C	C	C	C	C	C	C	C	C
S2A_36036421	G/A	2A	36036421	+	NA	NA	NA	NA	NA	NA	G	A	G	G	G	G	A	G	A	G	G	G	A	G	A	A	A	G	G	G	A	A	A	A	A	A	A	G	G	A	G	G	A	G	A	A	A	A	A
S2A_36134675	G/A	2A	36134675	+	NA	NA	NA	NA	NA	NA	G	A	G	G	G	G	A	G	A	G	G	G	A	G	A	A	A	G	G	G	A	A	A	A	A	A	A	G	G	A	G	G	A	G	A	A	A	A	A
S2A_36234797	G/A	2A	36234797	+	NA	NA	NA	NA	NA	NA	G	A	G	G	G	G	A	G	A	G	G	G	A	G	A	A	A	G	G	G	A	A	A	A	A	A	A	G	G	A	G	G	A	G	A	A	A	A	A
S2A_36391973	G/T	2A	36391973	+	NA	NA	NA	NA	NA	NA	G	G	G	G	G	G	G	G	G	G	G	G	T	G	G	T	G	G	G	G	G	T	G	T	G	G	G	G	G	G	G	G	G	G	G	G	G	G	G
S2A_36517581	T/C	2A	36517581	+	NA	NA	NA	NA	NA	NA	T	T	T	T	T	T	T	T	T	T	T	T	C	T	T	C	T	T	T	T	T	C	T	C	T	T	T	T	T	T	T	T	T	T	T	T	T	T	T
S2A_36718999	C/T	2A	36718999	+	NA	NA	NA	NA	NA	NA	C	C	C	C	C	C	C	C	C	C	C	C	T	C	C	T	C	C	C	C	C	T	C	T	C	C	C	C	C	C	C	C	C	C	C	C	C	C	C
S2A_36719038	C/G	2A	36719038	+	NA	NA	NA	NA	NA	NA	C	C	C	C	C	C	C	C	C	C	C	C	G	C	C	G	C	C	C	C	C	G	C	G	C	C	C	C	C	C	C	C	C	C	C	C	C	C	C
S2A_38918151	G/A	2A	38918151	+	NA	NA	NA	NA	NA	NA	G	G	G	G	G	G	A	G	G	G	G	G	A	G	G	A	G	G	G	G	G	G	G	A	G	G	G	G	G	G	G	G	G	G	G	G	G	G	G
S2A_39230732	C/T	2A	39230732	+	NA	NA	NA	NA	NA	NA	C	T	C	C	C	T	C	C	T	C	C	C	C	C	T	C	T	C	C	C	T	C	T	C	T	T	T	C	C	T	C	C	T	C	T	T	T	T	T
S2A_41153975	G/A	2A	41153975	+	NA	NA	NA	NA	NA	NA	A	G	G	A	A	G	A	A	G	A	G	G	G	A	G	A	G	A	G	A	G	A	G	A	G	G	G	A	A	G	A	A	G	A	G	G	G	G	G
S2A_41154013	G/A	2A	41154013	+	NA	NA	NA	NA	NA	NA	A	G	G	A	A	G	A	A	G	A	G	G	R	A	G	A	G	A	G	A	G	A	G	A	G	G	G	A	A	G	A	A	G	A	G	G	G	G	G
S2A_41173033	A/G	2A	41173033	+	NA	NA	NA	NA	NA	NA	G	A	A	G	G	A	G	G	A	G	A	A	A	G	A	G	A	G	A	G	A	G	A	G	A	A	A	G	G	A	G	G	A	G	A	A	A	A	A
S2A_41224254	T/C	2A	41224254	+	NA	NA	NA	NA	NA	NA	C	T	T	C	C	T	C	C	T	C	T	T	Y	C	T	C	T	C	T	C	T	C	T	C	T	T	T	C	C	T	C	C	T	C	T	T	T	T	T
S2A_42193487	T/A	2A	42193487	+	NA	NA	NA	NA	NA	NA	T	T	T	T	T	T	T	A	T	T	T	T	T	T	T	T	T	T	T	T	T	T	T	T	T	T	T	T	T	T	A	T	T	T	T	T	T	T	T
S2A_42193902	C/T	2A	42193902	+	NA	NA	NA	NA	NA	NA	C	C	C	C	C	C	C	T	C	C	Y	C	C	C	C	C	C	C	C	C	C	C	C	C	C	C	C	C	C	C	T	C	C	C	C	C	C	C	C
S2A_42194536	G/C	2A	42194536	+	NA	NA	NA	NA	NA	NA	G	G	G	G	G	G	G	C	G	G	S	G	G	G	G	G	G	G	G	G	G	G	G	G	G	G	G	G	G	G	C	G	G	G	G	G	G	G	G
S2A_42194544	T/C	2A	42194544	+	NA	NA	NA	NA	NA	NA	T	T	T	T	T	T	T	C	T	T	Y	T	T	T	T	T	T	T	T	T	T	T	T	T	T	T	T	T	T	T	C	T	T	T	T	T	T	T	T
S2A_42334198	A/G	2A	42334198	+	NA	NA	NA	NA	NA	NA	A	A	A	A	A	A	A	G	A	A	R	A	A	A	A	A	A	A	A	A	A	A	A	A	A	A	A	A	A	A	G	A	A	A	A	A	A	A	A
S2A_42486389	C/A	2A	42486389	+	NA	NA	NA	NA	NA	NA	C	C	C	C	C	C	C	A	C	C	M	C	C	C	C	C	C	C	C	C	C	C	C	C	C	C	C	A	C	C	A	M	C	C	C	C	C	C	C
S2A_43045646	C/T	2A	43045646	+	NA	NA	NA	NA	NA	NA	C	C	C	C	C	C	C	T	C	C	C	C	C	C	C	C	C	C	C	C	C	C	C	C	C	C	C	T	C	C	T	T	C	C	C	C	C	C	C
S2A_43287532	T/A	2A	43287532	+	NA	NA	NA	NA	NA	NA	T	T	A	T	T	T	T	A	T	T	T	A	A	T	T	T	T	T	A	T	T	T	T	T	T	T	T	A	T	T	A	A	T	T	T	T	T	T	T
S2A_43291973	G/C	2A	43291973	+	NA	NA	NA	NA	NA	NA	G	G	C	G	G	G	G	C	G	G	C	C	C	G	G	G	G	G	C	G	G	G	G	G	G	G	G	C	G	G	C	C	G	G	G	G	C	G	G
S2A_43450177	G/T	2A	43450177	+	NA	NA	NA	NA	NA	NA	G	G	T	G	G	G	G	T	G	G	T	T	T	G	G	G	G	G	T	G	G	G	G	G	G	G	G	G	G	G	T	G	G	G	G	G	T	G	G
S2A_43474550	T/C	2A	43474550	+	NA	NA	NA	NA	NA	NA	T	T	C	T	T	T	T	C	T	T	C	C	C	T	T	T	T	T	C	T	T	T	T	T	T	T	T	T	T	T	C	T	T	T	T	T	C	T	T
S2A_43476984	G/A	2A	43476984	+	NA	NA	NA	NA	NA	NA	G	G	A	G	G	G	G	A	G	G	G	A	A	G	G	G	G	G	A	G	G	G	G	G	G	G	G	G	G	G	A	G	G	G	G	G	G	G	G
S2A_43477026	G/A	2A	43477026	+	NA	NA	NA	NA	NA	NA	G	G	A	G	G	G	G	A	G	G	A	A	A	G	G	G	G	G	A	G	G	G	G	G	G	G	G	G	G	G	A	G	G	G	G	G	A	G	G
S2A_45084261	C/T	2A	45084261	+	NA	NA	NA	NA	NA	NA	C	C	C	C	C	C	C	T	C	C	T	C	C	C	C	C	C	C	C	C	C	C	C	C	C	C	C	C	C	C	T	C	C	C	C	C	T	C	C
S2A_45101994	G/A	2A	45101994	+	NA	NA	NA	NA	NA	NA	R	G	G	G	G	G	G	A	G	G	A	G	G	G	G	G	G	G	G	G	G	G	G	G	G	G	G	G	G	G	A	G	G	G	G	G	A	G	G
S2A_47706511	C/G	2A	47706511	+	NA	NA	NA	NA	NA	NA	C	C	C	C	C	C	C	G	C	C	G	C	C	C	C	C	C	C	C	C	C	C	C	C	C	C	C	C	C	C	G	C	C	C	C	C	G	C	C
S2A_47779734	C/A	2A	47779734	+	NA	NA	NA	NA	NA	NA	C	C	C	C	C	C	C	A	C	C	A	C	C	C	C	C	C	C	C	C	C	C	C	C	C	C	C	C	C	C	A	C	C	C	C	C	A	C	C
S2A_47781717	A/G	2A	47781717	+	NA	NA	NA	NA	NA	NA	A	A	A	A	A	A	A	G	A	A	G	A	A	A	A	A	A	A	A	A	A	A	A	A	A	A	A	A	A	A	G	A	A	A	A	A	G	A	A
S2A_47826097	C/T	2A	47826097	+	NA	NA	NA	NA	NA	NA	C	C	C	C	C	C	C	T	C	C	T	C	C	C	C	C	C	C	C	C	C	C	C	C	C	C	C	C	C	C	T	C	C	C	C	C	T	C	C
S2A_48176393	C/T	2A	48176393	+	NA	NA	NA	NA	NA	NA	C	C	T	C	C	C	C	C	C	C	C	T	T	C	C	C	C	C	T	C	C	C	C	C	C	C	C	C	C	C	C	C	C	C	C	C	C	C	C
S2A_49843369	T/C	2A	49843369	+	NA	NA	NA	NA	NA	NA	T	T	C	T	T	T	T	T	T	T	C	C	C	T	T	T	T	T	C	T	T	T	T	T	T	T	T	T	T	T	T	T	T	T	T	T	C	T	T
S2A_50074106	T/C	2A	50074106	+	NA	NA	NA	NA	NA	NA	T	T	C	T	T	T	T	T	T	T	C	C	C	T	T	T	T	T	C	T	T	T	T	T	T	T	T	T	T	T	T	T	T	T	T	T	C	T	T
S2A_51261974	A/G	2A	51261974	+	NA	NA	NA	NA	NA	NA	A	A	G	A	A	A	A	A	A	A	G	G	G	A	A	A	A	A	G	A	A	A	A	A	A	A	A	A	A	A	A	A	A	A	A	A	A	A	A
S2A_52273147	T/C	2A	52273147	+	NA	NA	NA	NA	NA	NA	T	T	T	T	T	T	T	T	T	T	T	T	T	T	T	T	T	T	T	T	T	Y	T	T	T	T	T	T	T	T	T	T	T	T	T	T	T	T	T
S2A_54690566	G/T	2A	54690566	+	NA	NA	NA	NA	NA	NA	G	G	G	G	G	G	T	G	G	G	G	G	K	G	G	G	G	G	G	G	G	G	G	T	T	G	G	G	G	G	G	G	G	G	G	G	G	G	G
S2A_54842610	G/A	2A	54842610	+	NA	NA	NA	NA	NA	NA	G	G	G	G	G	G	G	G	G	G	G	A	R	G	G	A	G	G	A	G	G	G	G	G	G	G	G	G	G	G	G	G	G	G	G	G	G	G	G
S2A_57531451	G/A	2A	57531451	+	NA	NA	NA	NA	NA	NA	A	G	G	A	G	G	G	A	G	A	G	A	R	A	G	A	G	A	G	R	A	G	A	G	G	G	G	A	G	A	G	G	G	A	A	G	G	G	G
S2A_57575537	T/C	2A	57575537	+	NA	NA	NA	NA	NA	NA	C	T	T	C	T	T	T	C	T	C	T	C	Y	C	T	C	T	C	T	Y	C	T	C	T	T	T	T	C	T	C	T	T	T	C	C	T	T	T	T
S2A_57671568	A/G	2A	57671568	+	NA	NA	NA	NA	NA	NA	G	A	A	G	A	A	A	G	A	G	A	G	R	G	A	G	A	G	A	R	G	A	G	A	A	A	A	G	A	G	A	A	A	G	G	A	A	A	A
S2A_57829714	G/C	2A	57829714	+	NA	NA	NA	NA	NA	NA	C	G	G	C	G	G	G	C	G	C	G	C	S	C	G	C	G	C	G	S	C	G	C	G	G	G	G	C	G	C	G	G	G	C	C	G	G	G	G
S2A_57837087	C/G	2A	57837087	+	NA	NA	NA	NA	NA	NA	G	C	C	G	C	C	C	G	C	G	C	G	S	G	C	G	C	G	C	S	G	C	G	C	C	C	C	G	C	G	C	C	C	G	G	C	C	C	C
S2A_57840174	A/G	2A	57840174	+	NA	NA	NA	NA	NA	NA	G	A	A	G	A	A	A	G	A	G	A	G	R	G	A	G	A	G	A	R	G	A	G	A	A	A	A	G	A	G	A	A	A	G	G	A	A	A	A
S2A_57855432	T/G	2A	57855432	+	NA	NA	NA	NA	NA	NA	G	T	T	G	T	T	T	G	T	G	T	G	K	G	T	G	T	G	T	K	G	T	G	T	T	T	T	G	T	G	T	T	T	G	G	T	T	T	T
S2A_57864339	C/T	2A	57864339	+	NA	NA	NA	NA	NA	NA	T	C	C	T	C	C	C	T	C	T	C	T	Y	T	C	T	C	T	C	Y	T	C	T	C	C	C	C	T	C	T	C	C	C	T	T	C	C	C	C
S2A_57924183	G/A	2A	57924183	+	NA	NA	NA	NA	NA	NA	G	G	G	G	G	G	A	G	G	G	A	A	A	G	G	A	G	G	A	R	G	A	G	A	A	G	G	G	G	G	A	A	G	G	A	G	A	G	G
S2A_58386915	A/C	2A	58386915	+	NA	NA	NA	NA	NA	NA	A	A	A	A	A	A	A	A	A	A	C	A	A	A	A	A	A	A	A	A	A	C	A	A	A	A	A	A	A	A	A	A	A	A	A	A	C	A	A
S2A_58668062	C/T	2A	58668062	+	NA	NA	NA	NA	NA	NA	C	C	C	C	C	C	C	C	C	C	C	C	C	C	C	C	C	C	C	C	C	T	C	C	C	C	C	C	C	C	C	C	C	C	C	C	C	C	C
S2A_58707220	T/C	2A	58707220	+	NA	NA	NA	NA	NA	NA	C	T	Y	C	T	T	T	C	T	C	C	C	Y	C	T	T	T	C	T	C	C	T	C	T	T	T	C	C	T	C	C	C	T	C	C	T	C	T	T
S2A_58955573	G/A	2A	58955573	+	NA	NA	NA	NA	NA	NA	A	G	R	A	G	G	G	A	G	A	A	A	R	A	G	G	G	A	G	A	A	G	A	G	G	G	A	A	G	A	A	A	G	A	A	G	A	G	G
S2A_58956464	A/G	2A	58956464	+	NA	NA	NA	NA	NA	NA	G	A	R	G	A	A	A	G	A	G	G	G	R	G	A	A	A	G	A	G	G	A	G	A	A	A	G	G	A	G	G	G	A	G	G	A	G	A	A
S2A_59162975	C/T	2A	59162975	+	NA	NA	NA	NA	NA	NA	C	C	C	C	C	C	T	C	C	C	C	C	Y	C	C	T	C	C	C	C	C	C	C	T	C	C	C	C	C	C	C	C	C	C	C	C	C	C	C
S2A_59378923	C/T	2A	59378923	+	NA	NA	NA	NA	NA	NA	T	C	T	T	C	C	C	T	C	C	T	T	Y	T	C	C	C	T	T	T	T	Y	T	C	C	C	T	T	C	T	T	T	C	T	T	C	T	C	C
S2A_59729258	T/C	2A	59729258	+	NA	NA	NA	NA	NA	NA	C	T	C	C	T	T	T	C	T	T	C	C	Y	C	T	T	T	C	C	C	C	T	C	T	T	T	C	C	T	C	C	C	T	C	C	T	C	T	T
S2A_59755586	G/A	2A	59755586	+	NA	NA	NA	NA	NA	NA	A	G	A	A	G	G	G	A	G	G	A	A	R	A	G	G	G	A	A	A	A	G	A	G	G	G	A	A	G	A	A	A	G	A	A	G	A	G	G
S2A_59987671	A/G	2A	59987671	+	NA	NA	NA	NA	NA	NA	G	A	G	G	A	A	A	G	A	A	G	G	R	G	A	A	A	G	G	G	G	A	G	A	A	A	G	G	A	G	G	G	A	G	G	A	G	A	A
S2A_60075211	A/G	2A	60075211	+	NA	NA	NA	NA	NA	NA	G	A	G	G	A	A	A	G	A	A	G	G	R	G	A	A	A	G	G	G	G	A	G	A	A	A	G	G	A	G	G	G	A	G	G	A	G	A	A
S2A_60119622	C/G	2A	60119622	+	NA	NA	NA	NA	NA	NA	G	C	G	G	C	C	C	G	C	C	G	G	S	G	C	C	C	G	G	G	G	C	G	C	C	C	G	G	C	G	G	G	C	G	G	C	G	C	C
S2A_60798187	C/A	2A	60798187	+	NA	NA	NA	NA	NA	NA	A	C	A	A	C	C	C	A	C	C	A	A	M	A	C	C	C	A	A	A	A	C	A	C	C	C	A	A	C	A	A	A	C	A	A	C	A	C	C
S2A_61473649	G/A	2A	61473649	+	NA	NA	NA	NA	NA	NA	A	G	A	A	G	G	G	A	G	G	A	A	R	A	G	G	G	A	A	A	A	G	A	G	G	G	A	A	G	A	A	A	G	A	A	G	A	G	G
S2A_61474208	C/T	2A	61474208	+	NA	NA	NA	NA	NA	NA	T	C	T	T	C	C	C	T	C	C	T	T	Y	T	C	C	C	T	T	T	T	C	T	C	C	C	T	T	C	T	T	T	C	T	T	C	T	C	C
S2A_62208181	G/A	2A	62208181	+	NA	NA	NA	NA	NA	NA	G	G	G	G	G	G	G	G	G	G	G	G	G	G	G	G	G	G	G	G	G	R	G	G	G	G	G	G	G	G	G	G	G	G	G	G	G	G	G
S2A_65102491	T/C	2A	65102491	+	NA	NA	NA	NA	NA	NA	T	C	C	T	T	T	T	T	T	T	T	C	Y	T	T	T	T	T	C	T	T	T	T	T	C	C	T	T	T	T	T	T	C	T	C	T	T	T	T
S2A_65349268	G/A	2A	65349268	+	NA	NA	NA	NA	NA	NA	A	G	G	A	G	G	G	A	G	G	A	G	G	A	G	G	G	A	G	A	A	R	A	G	G	G	A	A	G	A	A	R	G	A	G	G	A	G	G
S2A_65459491	C/T	2A	65459491	+	NA	NA	NA	NA	NA	NA	C	T	T	C	C	C	C	C	C	C	C	T	Y	C	C	C	C	C	T	C	C	C	C	C	T	T	C	C	C	C	C	C	T	C	T	C	C	C	C
S2A_65950702	T/G	2A	65950702	+	NA	NA	NA	NA	NA	NA	T	G	G	T	T	T	T	T	T	T	T	G	K	T	T	T	T	T	G	T	T	T	T	T	G	G	T	T	T	T	T	T	G	T	G	T	T	T	T
S2A_66003400	T/C	2A	66003400	+	NA	NA	NA	NA	NA	NA	T	C	C	T	T	T	T	T	T	T	T	C	Y	T	T	T	T	T	C	T	T	T	T	T	C	C	T	T	T	T	T	T	C	T	C	T	T	T	T
S2A_66307730	T/C	2A	66307730	+	NA	NA	NA	NA	NA	NA	T	C	C	T	T	T	T	T	T	T	T	C	Y	T	T	T	T	T	C	T	T	T	T	T	C	C	T	T	T	T	T	T	T	T	C	T	T	T	T
S2A_66318634	C/T	2A	66318634	+	NA	NA	NA	NA	NA	NA	C	T	T	C	C	C	C	C	C	C	C	T	Y	C	C	C	C	C	T	C	C	C	C	C	T	T	C	C	C	C	C	C	T	C	T	C	C	C	C
S2A_68089114	A/C	2A	68089114	+	NA	NA	NA	NA	NA	NA	A	C	C	A	A	A	A	A	A	A	A	C	M	A	A	A	A	A	C	A	A	A	A	A	C	C	A	A	A	A	A	A	C	A	C	A	A	A	A
S2A_70234764	G/C	2A	70234764	+	NA	NA	NA	NA	NA	NA	G	G	G	G	G	G	G	C	G	G	C	G	G	C	G	G	G	G	G	G	G	G	G	G	G	G	C	C	G	C	G	G	G	G	G	G	C	G	G
S2A_70364781	A/G	2A	70364781	+	NA	NA	NA	NA	NA	NA	A	A	A	A	A	A	A	A	A	A	A	A	A	G	A	A	A	A	A	A	A	A	A	A	A	A	G	G	A	G	A	A	A	A	A	A	G	A	A
S2A_70708602	T/C	2A	70708602	+	NA	NA	NA	NA	NA	NA	T	T	T	T	T	T	T	C	T	T	C	T	T	C	T	T	T	T	T	T	T	T	T	T	T	T	C	C	T	C	T	T	T	T	T	T	C	T	T
S2A_71077196	G/A	2A	71077196	+	NA	NA	NA	NA	NA	NA	G	G	G	G	G	G	G	A	G	G	A	G	G	A	G	A	G	G	G	R	G	R	G	G	G	G	A	A	G	A	G	G	G	G	G	G	A	G	G
S2A_71172041	C/T	2A	71172041	+	NA	NA	NA	NA	NA	NA	C	C	C	C	C	C	C	T	C	C	T	C	C	T	C	T	C	C	C	Y	C	Y	C	C	C	C	T	T	C	T	C	C	C	C	C	C	T	C	C
S2A_73170638	G/T	2A	73170638	+	NA	NA	NA	NA	NA	NA	G	G	G	G	G	G	G	T	G	G	T	G	G	T	G	G	G	G	G	G	G	G	G	G	G	G	T	T	G	T	G	G	G	G	G	G	T	G	G
S2A_73179800	T/C	2A	73179800	+	NA	NA	NA	NA	NA	NA	T	T	T	T	T	T	T	C	T	T	C	T	T	C	T	T	T	T	T	T	T	T	T	T	T	T	C	C	T	C	T	T	T	T	T	T	C	T	T
S2A_74099133	T/C	2A	74099133	+	NA	NA	NA	NA	NA	NA	T	T	T	T	T	T	T	C	T	T	C	T	T	C	T	C	T	T	T	T	T	T	T	T	T	T	C	C	T	C	T	T	T	T	T	T	C	T	T
S2A_74554152	C/G	2A	74554152	+	NA	NA	NA	NA	NA	NA	C	C	C	C	C	C	C	G	C	C	G	C	C	G	C	G	C	C	C	C	C	C	C	C	C	C	G	G	C	G	C	C	C	C	C	C	G	C	C
S2A_74960064	C/T	2A	74960064	+	NA	NA	NA	NA	NA	NA	C	C	C	C	C	C	C	T	C	C	T	C	C	T	C	T	C	C	C	C	C	C	C	C	C	C	T	T	C	T	C	C	C	C	C	C	T	C	C
S2A_75591139	C/G	2A	75591139	+	NA	NA	NA	NA	NA	NA	C	C	C	C	C	C	C	G	C	C	G	C	C	G	C	G	C	C	C	C	C	C	C	C	C	C	G	G	C	G	C	C	C	C	C	C	G	C	C
S2A_75644909	G/T	2A	75644909	+	NA	NA	NA	NA	NA	NA	G	G	G	G	G	G	G	T	G	G	T	G	G	T	G	T	G	G	G	G	G	G	G	G	G	G	T	T	G	T	G	G	G	G	G	G	T	G	G
S2A_76134343	T/C	2A	76134343	+	NA	NA	NA	NA	NA	NA	T	T	T	T	T	T	T	C	T	T	C	T	T	C	T	C	T	T	T	T	T	T	T	T	T	T	C	C	T	C	T	T	T	T	T	T	C	T	T
S2A_77151770	C/T	2A	77151770	+	NA	NA	NA	NA	NA	NA	C	C	C	C	C	C	C	T	C	C	T	C	C	T	C	T	C	C	C	C	C	C	C	C	C	C	T	T	C	T	C	C	C	C	C	C	T	C	C
S2A_77537641	T/C	2A	77537641	+	NA	NA	NA	NA	NA	NA	T	T	T	T	T	T	T	C	T	T	C	T	T	C	T	C	T	T	T	T	T	T	T	T	T	T	C	C	T	C	T	T	T	T	T	T	C	T	T
S2A_77744254	G/A	2A	77744254	+	NA	NA	NA	NA	NA	NA	G	G	G	G	G	G	G	A	G	G	A	G	G	A	G	A	G	G	G	G	G	G	G	G	G	G	A	A	G	A	G	G	G	G	G	G	A	G	G
S2A_78063670	C/T	2A	78063670	+	NA	NA	NA	NA	NA	NA	C	C	C	C	C	C	C	T	C	C	T	C	C	T	C	T	C	C	C	C	C	C	C	C	C	C	T	T	C	T	C	C	C	C	C	C	T	C	C
S2A_78238861	G/A	2A	78238861	+	NA	NA	NA	NA	NA	NA	G	G	G	G	G	G	G	G	G	G	G	G	G	G	G	G	G	G	G	G	G	G	G	G	G	G	G	G	G	G	G	G	G	G	G	G	G	G	G
S2A_78756138	G/A	2A	78756138	+	NA	NA	NA	NA	NA	NA	G	G	G	G	G	G	G	A	G	G	A	G	G	A	G	G	G	G	G	G	G	G	G	G	G	G	A	A	G	A	G	G	G	G	G	G	A	G	G
S2A_78850135	A/T	2A	78850135	+	NA	NA	NA	NA	NA	NA	A	A	A	A	A	A	A	T	A	A	T	A	A	T	A	A	A	A	A	A	A	A	A	A	A	A	T	T	A	T	A	A	A	A	A	A	T	A	A
S2A_78901346	T/C	2A	78901346	+	NA	NA	NA	NA	NA	NA	T	T	T	T	T	T	T	C	T	T	C	T	T	C	T	T	T	T	T	T	T	T	T	T	T	T	C	C	T	C	T	T	T	T	T	T	C	T	T
S2A_80236845	G/A	2A	80236845	+	NA	NA	NA	NA	NA	NA	G	G	G	G	G	G	G	A	G	G	A	G	G	A	G	G	G	G	G	G	G	G	G	G	G	G	A	A	G	A	G	G	G	G	G	G	A	G	G
S2A_80849478	C/T	2A	80849478	+	NA	NA	NA	NA	NA	NA	C	C	C	C	T	T	C	C	T	C	C	C	C	C	C	C	C	C	C	C	T	C	C	C	C	C	C	C	C	C	C	C	C	C	C	T	C	T	Y
S2A_82068029	T/A	2A	82068029	+	NA	NA	NA	NA	NA	NA	A	T	T	T	A	A	T	A	A	T	A	T	T	A	T	A	T	A	T	A	A	T	T	T	T	T	A	A	A	A	A	A	T	T	T	A	A	A	W
[truncated: 12,564 more rows]
[truncated: 102 more columns]
